# Supplementary material for: CpG island-mediated global gene regulatory modes in mouse embryonic stem cells
Source: Nat Commun. 2014 Nov 18;5:5490. doi: 10.1038/ncomms6490 (PMC4236720; doi:10.1038/ncomms6490)
Supplement: Supplementary Dataset 1 — 166 genome-wide DBP occupancy data sets initially examined. [file ncomms6490-s2.xls]

## Sheet: Table S1
Supplementary Table 1. 166 Genome-wide DBP Occupancy Data Sets Initially Examined.
GEO series	GEO accession	DBP	Official Symbol	Reference
GSE11431	GSM288345	NANOG	NANOG	Cell. 2008 Jun 13;133(6):1106-17. Integration of external signaling pathways with the core transcriptional network in embryonic stem cells. PMID:18555785	N/A: Not Available
	GSM288346	OCT4	POU5F1
	GSM288347	SOX2	SOX2
	GSM288348	SMAD1	SMAD1
	GSM288349	E2F1	E2F1
	GSM288350	TFCP2L1	TFCP2L1
	GSM288351	CTCF	CTCF
	GSM288352	ZFX	ZFX
	GSM288353	STAT3	STAT3
	GSM288354	KLF4	KLF4
	GSM288355	ESRRB	ESRRB
	GSM288356	MYC	MYC
	GSM288357	NMYC	MYCN
	GSM288359	P300	EP300
	GSM288360	SUZ12	SUZ12
GSE11724	GSM307137	OCT4	POU5F1	Cell. 2008 Aug 8;134(3):521-33. Connecting microRNA genes to the core transcriptional regulatory circuitry of embryonic stem cells. PMID:18692474
	GSM307138	SOX2	SOX2
	GSM307139	SOX2	SOX2
	GSM307140	NANOG	NANOG
	GSM307141	NANOG	NANOG
	GSM307142	TCF3	TCF3
	GSM307143	TCF3	TCF3
	GSM307144	SUZ12	SUZ12
	GSM307145	SUZ12	SUZ12
GSE13084	GSM327667	SUZ12	SUZ12	PLoS Genet. 2008 Oct;4(10):e1000242. Genomewide analysis of PRC1 and PRC2 occupancy identifies two classes of bivalent domains. PMID:18974828
	GSM327668	EZH2	EZH2
	GSM327669	RING1B	RNF2
GSE14344	GSM359413	BRG1	SMARCA4	Proc Natl Acad Sci U S A. 2009 Mar 31;106(13):5187-91. An embryonic stem cell chromatin remodeling complex, esBAF, is an essential component of the core pluripotency transcriptional network. PMID:19279218
GSE16526	GSM415050	PCL2	PCL2	Cell Stem Cell. 2010 Feb 5;6(2):153-66. Polycomb-like 2 associates with PRC2 and regulates transcriptional networks during mouse embryonic stem cell self-renewal and differentiation. PMID:20144788
GSE17642	GSM440256	SETDB1	SETDB1	Genes Dev. 2009 Nov 1;23(21):2507-20. Eset partners with Oct4 to restrict extraembryonic trophoblast lineage potential in embryonic stem cells. PMID:19884257
GSE18371	GSM459273	SETDB1	SETDB1	Genes Dev. 2009 Nov 1;23(21):2484-9. SetDB1 contributes to repression of genes encoding developmental regulators and maintenance of ES cell state. PMID:19884255
	GSM459274	SETDB1	SETDB1
	GSM459275	SETDB1	SETDB1
GSE18515	GSM461265	LSD1	KDM1A	Mol Cell Biol. 2012 Dec;32(23):4861-76. Involvement of histone demethylase LSD1 in short-time-scale gene expression changes during cell cycle progression in embryonic stem cells. PMID:23028048
GSE18588	GSM462291	KDM2A	KDM2A	Mol Cell. 2010 Apr 23;38(2):179-90. CpG islands recruit a histone H3 lysine 36 demethylase. PMID:20417597
GSE18776	GSM465889	JARID2	JARID2	Cell. 2009 Dec 24;139(7):1290-302. Jarid2/Jumonji coordinates control of PRC2 enzymatic activity and target gene occupancy in pluripotent cells. PMID:20064375
	GSM480161	EZH2	EZH2
	GSM480162	SUZ12	SUZ12
	GSM480163	KDM5A	KDM5A
GSE19019	GSM470523	NR5A2	NR5A2	Cell Stem Cell. 2010 Feb 5;6(2):167-74. The nuclear receptor Nr5a2 can replace Oct4 in the reprogramming of murine somatic cells to pluripotent cells. PMID:20096661
GSE19219	GSM476146	TBX3	TBX3	Nature. 2010 Feb 25;463(7284):1096-100. Tbx3 improves the germ-line competency of induced pluripotent stem cells. PMID:20139965
GSE19365	GSM480678	JARID2	JARID2	Nature. 2010 Mar 11;464(7286):306-10. JARID2 regulates binding of the Polycomb repressive complex 2 to target genes in ES cells. PMID:20075857
	GSM480680	SUZ12	SUZ12
GSE19708	GSM491759	MTF2	MTF2	Genes Dev. 2010 Feb 15;24(4):368-80. Jarid2 and PRC2, partners in regulating gene expression. PMID:20123894
	GSM491760	JARID2	JARID2
GSE20530	GSM515664	NELFA	NELFA	Cell. 2010 Apr 30;141(3):432-45. c-Myc regulates transcriptional pause release. PMID:20434984
	GSM515665	SPT5	SUPT5H
	GSM515666	CTR9	CTR9
GSE21614	GSM539541	SMAD3	SMAD3	Cell. 2011 Oct 28;147(3):565-76. Master transcription factors determine cell-type-specific responses to TGF-β signaling. PMID:22036565
GSE21717	GSM541771	LUZP1	LUZP1	EMBO Rep. 2010 Jul;11(7):541-7. ATAC and Mediator coactivators form a stable complex and regulate a set of non-coding RNA genes. PMID:20508642
GSE22162	GSM551138	ATRX	ATRX	Cell. 2010 Oct 29;143(3):367-78. ATR-X syndrome protein targets tandem repeats and influences allele-specific expression in a size-dependent manner. PMID:21029860
GSE22303	GSM555160	TBP	TBP	N/A
	GSM555162	TBP	TBP
GSE22341	GSM558674	CHD7	CHD7	PLoS Genet. 2010 Jul 15;6(7):e1001023. CHD7 targets active gene enhancer elements to modulate ES cell-specific gene expression. PMID:20657823
	GSM558675	P300	EP300
GSE22562	GSM560341	SMC1	SMC1A	Nature. 2010 Sep 23;467(7314):430-5. Mediator and cohesin connect gene expression and chromatin architecture. PMID:20720539
	GSM560342	SMC1	SMC1A
	GSM560343	SMC3	SMC3
	GSM560344	SMC3	SMC3
	GSM560345	MED12	MED12
	GSM560346	MED12	MED12
	GSM560347	MED1	MED1
	GSM560348	MED1	MED1
	GSM560349	NIPBL	NIPBL
	GSM560350	NIPBL	NIPBL
	GSM560352	CTCF	CTCF
GSE22934	GSM566277	OCT4	POU5F1	Cell. 2011 Apr 15;145(2):183-97. Wdr5 mediates self-renewal and reprogramming via the embryonic stem cell core transcriptional network. PMID:21477851
	GSM566278	RBBP5	RBBP5
	GSM566279	WDR5	WDR5
	GSM566280	WDR5	WDR5
GSE23581	GSM578475	P-SMAD2	SMAD2	N/A
GSE23716	GSM585229	RING1B	RNF2	Cell. 2012 Feb 17;148(4):664-78. RYBP-PRC1 complexes mediate H2A ubiquitylation at polycomb target sites independently of PRC2 and H3K27me3. PMID:22325148
	GSM820726	CBX7	CBX7
GSE23943	GSM590132	EZH2	EZH2	Cell. 2012 Apr 27;149(3):590-604. The transcriptional and epigenomic foundations of ground state pluripotency. PMID:22541430
GSE24029	GSM591469	RAD21	RAD21	PLoS One. 2011 May 12;6(5):e19470. RAD21 cooperates with pluripotency transcription factors in the maintenance of embryonic stem cell identity. PMID:21589869
GSE24164	GSM594600	P300	EP300	Proc Natl Acad Sci U S A. 2010 Dec 14;107(50):21931-6. Histone H3K27ac separates active from poised enhancers and predicts developmental state. PMID:21106759
	GSM594601	P300	EP300
GSE25197	GSM628031	YY1	YY1	PLoS Genet. 2010 Dec 9;6(12):e1001244. GC-rich sequence elements recruit PRC2 in mammalian ES cells. PMID:21170310
GSE25409	GSM623989	PRDM14	PRDM14	Nat Struct Mol Biol. 2011 Feb;18(2):120-7. Sequence-specific regulator Prdm14 safeguards mouse ESCs from entering extraembryonic endoderm fates. PMID:21183938
GSE25533	GSM632036	JNK13	MAPK8	Nat Genet. 2011 Dec 18;44(1):94-100. A chromatin-modifying function of JNK during stem cell differentiation. PMID:22179133; Proc Natl Acad Sci U S A. 2012 Apr 17;109(16):6106-11. Torque measurements reveal sequence-specific cooperative transitions in supercoiled DNA. PMID:22474350
	GSM632037	JNK13	MAPK8
	GSM632038	NFYA	NFYA
	GSM632039	NFYA	NFYA
GSE25777	GSM634247	CTCF	CTCF	PLoS One. 2011 May 12;6(5):e19470. RAD21 cooperates with pluripotency transcription factors in the maintenance of embryonic stem cell identity. PMID:21589869
GSE26136	GSM651192	DPY30	DPY30	Cell. 2011 Feb 18;144(4):513-25. Role for Dpy-30 in ES cell-fate specification by regulation of H3K4 methylation within bivalent domains. PMID:21335234
GSE26361	GSM647224	P53	TP53	Mol Cell. 2012 Apr 13;46(1):30-42. Distinct regulatory mechanisms and functions for p53-activated and p53-repressed DNA damage response genes in embryonic stem cells. PMID:22387025
	GSM647226	P53-S18P	TP53
GSE26680	GSM656523	RING1B	RNF2	N/A
	GSM656525	REST	REST
	GSM656526	MCAF1	ATF7IP
GSE26832	GSM659799	TET1	TET1	Nature. 2011 May 19;473(7347):389-93. Dual functions of Tet1 in transcriptional regulation in mouse embryonic stem cells. PMID:21451524; Radiology. 2011 Jul;260(1):257-64. Cartilage quality assessment by using glycosaminoglycan chemical exchange saturation transfer and (23)Na MR imaging at 7 T. PMID:21460030
	GSM659800	TET1	TET1
GSE27148	GSM671093	REST	REST	Genome Res. 2013 Jan;23(1):60-73. Modeling of epigenome dynamics identifies transcription factors that mediate Polycomb targeting. PMID:22964890
	GSM671094	REST	REST
	GSM671095	REST	REST
GSE27841	GSM687277	HDAC1	HDAC1	Nature. 2012 Feb 1;482(7384):221-5. Enhancer decommissioning by LSD1 during embryonic stem cell differentiation. PMID:22297846
	GSM687278	HDAC1	HDAC1
	GSM687279	HDAC2	HDAC2
	GSM687280	HDAC2	HDAC2
	GSM687281	LSD1	KDM1A
	GSM687282	LSD1	KDM1A
	GSM687283	CHD4	CHD4
	GSM687284	CHD4	CHD4
	GSM687285	REST	REST
	GSM845235	COREST	RCOR1
GSE28247	GSM699164	P300	EP300	Nat Genet. 2011 Jun 19;43(7):630-8. CTCF-mediated functional chromatin interactome in pluripotent cells. PMID:21685913
	GSM699165	CTCF	CTCF
	GSM699167	LAMINB	LMNB1
GSE28325	GSM700554	SUZ12	SUZ12	PLoS Genet. 2012;8(3):e1002576. Polycomb-like 3 promotes polycomb repressive complex 2 binding to CpG islands and embryonic stem cell self-renewal. PMID:22438827
GSE28343	GSM700784	KDM5A	KDM5A	Proc Natl Acad Sci U S A. 2012 Nov 6;109(45):18499-504. Coordinated repression of cell cycle genes by KDM5A and E2F4 during differentiation. PMID:23093672
	GSM700785	KDM5A	KDM5A
GSE28532	GSM706672	TET1	TET1	Mol Cell. 2011 May 20;42(4):451-64. Genome-wide regulation of 5hmC, 5mC, and gene expression by Tet1 hydroxylase in mouse embryonic stem cells. PMID:21514197
GSE29218	GSM723015	CTCF	CTCF	Nature. 2012 Aug 2;488(7409):116-20. A map of the cis-regulatory sequences in the mouse genome. PMID:22763441
	GSM723018	P300	EP300
GSE30203	GSM747534	CTCF	CTCF	Nature. 2011 Dec 14;480(7378):490-5. DNA-binding factors shape the mouse methylome at distal regulatory regions. PMID:22170606
	GSM747535	CTCF	CTCF
	GSM747536	CTCF	CTCF
GSE30267	GSM749809	ELL2	ELL2	Genes Dev. 2011 Jul 15;25(14):1486-98. Dynamic transcriptional events in embryonic stem cells mediated by the super elongation complex (SEC). PMID:21764852
	GSM749810	AFF4	AFF4
	GSM828132	CDK9	CDK9
GSE31181	GSM773067	KAP1	TRIM28	Mol Cell. 2011 Nov 4;44(3):361-72. In embryonic stem cells, ZFP57/KAP1 recognize a methylated hexanucleotide to affect chromatin and DNA methylation of imprinting control regions. PMID:22055183
GSE31270	GSM774940	TAF3	TAF3	Cell. 2011 Sep 2;146(5):720-31. Control of embryonic stem cell lineage commitment by core promoter factor, TAF3. PMID:21884934
	GSM774942	TAF1	TAF1
	GSM774944	TBP	TBP
GSE31690	GSM786608	MBD3	MBD3	Cell. 2011 Dec 23;147(7):1498-510. Mbd3/NURD complex regulates expression of 5-hydroxymethylcytosine marked genes in embryonic stem cells. PMID:22196727
	GSM786609	MBD3	MBD3
GSE31785	GSM788496	YY1	YY1	Nucleic Acids Res. 2012 Apr;40(8):3403-18. Yin Yang 1 extends the Myc-related transcription factors network in embryonic stem cells. PMID:22210892
GSE31966	GSM791782	JARID1B	KDM5B	EMBO J. 2011 Nov 16;30(22):4586-600. Jarid1b targets genes regulating development and is involved in neural differentiation. PMID:22020125
	GSM791783	JARID1B	KDM5B
GSE33346	GSM824836	CAPH2	NCAPH2	Stem Cell Reports. 2013 Oct 24;1(5):371-8. Multiple structural maintenance of chromosome complexes at transcriptional regulatory elements. PMID:24286025
	GSM824840	CAPD3	NCAPD3
	GSM824842	CAPG	CAPG
	GSM824847	RAD21	RAD21
	GSM824848	RAD21	RAD21
GSE34094	GSM841708	CTCF	CTCF	Epigenetics Chromatin. 2012 Jun 18;5(1):8. The male germ cell gene regulator CTCFL is functionally different from CTCF and binds CTCF-like consensus sites in a nucleosome composition-dependent manner. PMID:22709888
	GSM841709	CTCFL(DOX)	CTCFL
	GSM841710	CTCFL(NODOX)	CTCFL
GSE34518	GSM850474	RING1B	RNF2	Cell Stem Cell. 2012 Feb 3;10(2):157-70. Polycomb associates genome-wide with a specific RNA polymerase II variant, and regulates metabolic genes in ESCs. PMID:22305566
GSE35087	GSM861829	MACROH2A	H2AFY	Mol Cell Biol. 2012 Apr;32(8):1442-52. MacroH2A1 regulates the balance between self-renewal and differentiation commitment in embryonic and adult stem cells. PMID:22331466
GSE36027	GSM918748	CTCF	CTCF	N/A
	GSM918750	P300	EP300
GSE36114	GSM881344	TAF1	TAF1	Cell. 2012 Jun 8;149(6):1381-92. Comparative epigenomic annotation of regulatory DNA. PMID:22682255
GSE36417	GSM892958	REX1	ZFP42	Nature. 2012 Apr 29;485(7398):386-90. RNF12 initiates X-chromosome inactivation by targeting REX1 for degradation. PMID:22596162
GSE36561	GSM896915	STAG2	STAG2	N/A
	GSM896916	STAG1	STAG1
	GSM896923	BRG1	SMARCA4
	GSM937540	BRD4	BRD4
	GSM937541	STAG1	STAG1
	GSM937542	STAG2	STAG2
GSE37262	GSM915092	NCOA3	NCOA3	Genes Dev. 2012 Oct 15;26(20):2286-98. Ncoa3 functions as an essential Esrrb coactivator to sustain embryonic stem cell self-renewal and reprogramming. PMID:23019124
GSE37268	GSM915227	MOF	KAT8	Cell Stem Cell. 2012 Aug 3;11(2):163-78. The histone acetyltransferase MOF is a key regulator of the embryonic stem cell core transcriptional network. PMID:22862943
	GSM915228	MOF	KAT8
GSE37821	GSM928464	UTX	KDM6A	Nature. 2012 Aug 16;488(7411):409-13. The H3K27 demethylase Utx regulates somatic and germ cell epigenetic reprogramming. PMID:22801502
GSE39237	GSM958503	TFIID	(complex)	Genome Biol. 2012 Oct 3;13(10):R85. H2A.Z landscapes and dual modifications in pluripotent and multipotent stem cells underlie complex genome regulatory functions. PMID:23034477
GSE41589	GSM1019771	SUZ12	SUZ12	Nat Struct Mol Biol. 2012 Dec;19(12):1257-65. Phf19 links methylated Lys36 of histone H3 to regulation of Polycomb activity. PMID:23104054
	GSM1019775	PHF19	PHF19
	GSM1019776	PHF19	PHF19
GSE48666 (This study)	GSM1183110	MYC	MYC	This study
	GSM1183111	MYC	MYC
	GSM1183112	DMAP1	DMAP1
	GSM1183113	E2F4	E2F4
	GSM1183114	TIP60	KAT5
	GSM1183115	MAX	MAX
	GSM1183116	DAX1	NR0B1
	GSM1183117	DAX1	NR0B1
	GSM1183118	NANOG	NANOG
