# Supplementary material for: CpG island-mediated global gene regulatory modes in mouse embryonic stem cells
Source: Nat Commun. 2014 Nov 18;5:5490. doi: 10.1038/ncomms6490 (PMC4236720; doi:10.1038/ncomms6490)
Supplement: Supplementary Dataset 2 — 105 high-quality DBP occupancy data sets used for the DBP [file ncomms6490-s3.xls]

## Sheet: Table S2
Supplementary Table 2. 105 High-quality DBP Occupancy Data Sets Used for the DBP Classification.
GEO series	GEO accession	DBP	Defined class (Figure 1A)
GSE11431	GSM288345	NANOG	Core	N/D: Not defined
	GSM288347	SOX2	Core
	GSM288349	E2F1	Myc
	GSM288350	TCFCP2I1	Core
	GSM288351	CTCF	CTCF
	GSM288352	ZFX	Myc
	GSM288354	KLF4	Myc
	GSM288355	ESRRB	Core
	GSM288357	NMYC	Myc
	GSM288360	SUZ12	PRC
GSE11724	GSM307137	OCT4	Core
	GSM307138	SOX2	Core
	GSM307139	SOX2	Core
	GSM307140	NANOG	Core
	GSM307141	NANOG	Core
	GSM307142	TCF3	Core
	GSM307143	TCF3	Core
	GSM307145	SUZ12	PRC
GSE13084	GSM327668	EZH2	PRC
GSE16526	GSM415050	PCL2	PRC
GSE17642	GSM440256	ESET	N/D
GSE18371	GSM459273	SETDB1	N/D
GSE18588	GSM462291	KDM2A	PRC
GSE18776	GSM465889	JARID2	PRC
	GSM480161	EZH2	PRC
	GSM480162	SUZ12	PRC
	GSM480163	JARID1A	Myc
GSE19019	GSM470523	NR5A2	Core
GSE19365	GSM480680	SUZ12	PRC
GSE19708	GSM491760	JARID2	PRC
GSE20530	GSM515664	NELFA	Myc
	GSM515665	SPT5	Myc
	GSM515666	CTR9	N/D
GSE21614	GSM539541	SMAD3	Core
GSE22162	GSM551138	ATRX	N/D
GSE22303	GSM555160	TBP	Myc
	GSM555162	TBP	Myc
GSE22562	GSM560341	SMC1	CTCF
	GSM560342	SMC1	CTCF
	GSM560343	SMC3	CTCF
	GSM560344	SMC3	CTCF
	GSM560345	MED12	Core
	GSM560346	MED12	Core
	GSM560347	MED1	Core
	GSM560348	MED1	Core
	GSM560352	CTCF	CTCF
GSE22934	GSM566277	OCT4	Noisy
GSE23716	GSM585229	RING1B	PRC
	GSM820726	CBX7	N/D
GSE23943	GSM590132	EZH2	PRC
GSE24029	GSM591469	RAD21	CTCF
GSE25409	GSM623989	PRDM14	Core
GSE25777	GSM634247	CTCF	CTCF
GSE26136	GSM651192	DPY30	Myc
GSE26361	GSM647224	P53	P53
	GSM647226	P53S18P	P53
GSE26680	GSM656523	RING1B	PRC
	GSM656525	REST	Rest
GSE26832	GSM659799	TET1	PRC
	GSM659800	TET1	PRC
GSE27148	GSM671094	REST	Rest
	GSM671095	REST	Rest
GSE27841	GSM687278	HDAC1	Core
	GSM687279	HDAC2	Core
	GSM687280	HDAC2	Core
	GSM687284	CHD4	Core
	GSM687285	REST	Rest
GSE28247	GSM699165	CTCF	CTCF
GSE28325	GSM700554	SUZ12	PRC
GSE28532	GSM706672	TET1	PRC
GSE29218	GSM723015	CTCF	CTCF
GSE30203	GSM747534	CTCF	CTCF
	GSM747535	CTCF	CTCF
	GSM747536	CTCF	CTCF
GSE30267	GSM749809	ELL2	Core
	GSM749810	AFF4	Core
GSE31270	GSM774940	TAF3	Myc
	GSM774944	TBP	Myc
GSE31690	GSM786608	MBD3	N/D
GSE31785	GSM788496	YY1	Myc
GSE31966	GSM791783	JARID1B	N/D
GSE33346	GSM824836	CAPH2	Core
	GSM824840	CAPD3	Myc
	GSM824847	RAD21	CTCF
	GSM824848	RAD21	CTCF
GSE34094	GSM841708	CTCF	CTCF
GSE34518	GSM850474	RING1B	PRC
GSE36027	GSM918748	CTCF	CTCF
GSE36561	GSM896915	STAG2	CTCF
	GSM896916	STAG1	CTCF
	GSM937540	BRD4	Core
	GSM937541	STAG1	CTCF
	GSM937542	STAG2	CTCF
GSE37268	GSM915227	MOF	Myc
	GSM915228	MOF	Myc
GSE41589	GSM1019771	SUZ12	PRC
GSE48666 (This study)	GSM1183110	MYC	Myc
	GSM1183111	MYC	Myc
	GSM1183112	DMAP1	Myc
	GSM1183113	E2F4	Myc
	GSM1183114	TIP60	Myc
	GSM1183115	MAX	Myc
	GSM1183116	DAX1	Core
	GSM1183117	DAX1	Core
	GSM1183118	NANOG	Core
