# Supplementary material for: CpG island-mediated global gene regulatory modes in mouse embryonic stem cells
Source: Nat Commun. 2014 Nov 18;5:5490. doi: 10.1038/ncomms6490 (PMC4236720; doi:10.1038/ncomms6490)
Supplement: Supplementary Dataset 3 — Histone modification, DNase-seq, DNA methylation, and MBD [file ncomms6490-s4.xls]

## Sheet: Table S3
Supplementary Table 3. Histone Modification and DNase-seq Data Used.
Putative function	Chromatin modification	Repository	Accession	Reference
Chromatin Accessibility	DNAseI hypersensitivity	ENCODE	UwDnaseEscj7S129ME0PkRep1	Genome Biol. 2012 Aug 13;13(8):418. An encyclopedia of mouse DNA elements (Mouse ENCODE). PMID: 22889292
		ENCODE	UwDnaseEscj7S129ME0PkRep2
		ENCODE	UwDnaseEse14129olaME0AlnRep1
		ENCODE	UwDnaseEse14129olaME0AlnRep2
		ENCODE	UwDnaseEsww6UknME0AlnRep1
		ENCODE	UwDnaseEsww6UknME0AlnRep2
Silencing	DNA methylation	GEO	GSM1127953	Cell Stem Cell. 2013 Sep 5;13(3):360-9. Whole-genome bisulfite sequencing of two distinct interconvertible DNA methylomes of mouse embryonic stem cells. PMID: 23850244
Promoter / Activation	H3K4me3	GEO	GSM307618	Nature. 2007 Aug 2;448(7153):553-60. Genome-wide maps of chromatin state in pluripotent and lineage-committed cells. PMID: 17603471; Nat Methods. 2010 Jan;7(1):47-9. Chromatin profiling by directly sequencing small quantities of immunoprecipitated DNA. PMID: 19946276
		GEO	GSM397402	Genome Res. 2009 Aug;19(8):1361-73. High-resolution analysis of epigenetic changes associated with X inactivation. PMID: 19581487
		GEO	GSM566276	Cell. 2011 Apr 15;145(2):183-97. Wdr5 mediates self-renewal and reprogramming via the embryonic stem cell core transcriptional network. PMID: 21477851
		GEO	GSM590111	Cell. 2012 Apr 27;149(3):590-604. The transcriptional and epigenomic foundations of ground state pluripotency. PMID: 22541430
		GEO	GSM594581	Proc Natl Acad Sci U S A. 2010 Dec 14;107(50):21931-6. Histone H3K27ac separates active from poised enhancers and predicts developmental state. PMID: 21106759
		GEO	GSM651193	Cell. 2011 Feb 18;144(4):513-25. Role for Dpy-30 in ES cell-fate specification by regulation of H3K4 methylation within bivalent domains. PMID: 21335234
		GEO	GSM723017	Nature. 2012 Aug 2;488(7409):116-20. A map of the cis-regulatory sequences in the mouse genome. PMID: 22763441
		GEO	GSM791784	EMBO J. 2011 Nov 16;30(22):4586-600. Jarid1b targets genes regulating development and is involved in neural differentiation. PMID: 22020125
		GEO	GSM881354	Cell. 2012 Jun 8;149(6):1381-92. Comparative epigenomic annotation of regulatory DNA. PMID: 22682255
		GEO	GSM896920	N/A
		GEO	GSM896921
		GEO	GSM896922
		GEO	GSM928127	PLoS One. 2012;7(5):e37952. Genome-wide characterization of menin-dependent H3K4me3 reveals a specific role for menin in the regulation of genes implicated in MEN1-like tumors. PMID: 22666422
		GEO	GSM928463	Nature. 2012 Aug 16;488(7411):409-13. The H3K27 demethylase Utx regulates somatic and germ cell epigenetic reprogramming. PMID: 22801502
		GEO	GSM969836	Proc Natl Acad Sci U S A. 2012 Aug 7;109(32):13004-9. X-linked H3K27me3 demethylase Utx is required for embryonic development in a sex-specific manner. PMID: 22826230
		GEO	GSM307146	Cell. 2008 Aug 8;134(3):521-33. Connecting microRNA genes to the core transcriptional regulatory circuitry of embryonic stem cells. PMID: 18692474
		GEO	GSM307147
		GEO	GSM307148
		GEO	GSM307149
		GEO	GSM392045	Proc Natl Acad Sci U S A. 2010 Jun 15;107(24):10783-90. Distinct histone modifications in stem cell lines and tissue lineages from the early mouse embryo. PMID: 20479220
		GEO	GSM392055
	H3K4me2	GEO	GSM632035	Nat Genet. 2011 Dec 18;44(1):94-100. A chromatin-modifying function of JNK during stem cell differentiation. PMID: 22179133;Proc Natl Acad Sci U S A. 2012 Apr 17;109(16):E934-43. Target genes of Topoisomerase IIβ regulate neuronal survival and are defined by their chromatin state. PMID: 22474351
		GEO	GSM686995	Nat Cell Biol. 2011 Jul 24;13(8):903-13. esBAF facilitates pluripotency by conditioning the genome for LIF/STAT3 signalling and by regulating polycomb function. PMID: 21785422
		GEO	GSM881353	Cell. 2012 Jun 8;149(6):1381-92. Comparative epigenomic annotation of regulatory DNA. PMID: 22682255
		GEO	GSM747543	Nature. 2011 Dec 14;480(7378):490-5. DNA-binding factors shape the mouse methylome at distal regulatory regions. PMID: 22170606
		GEO	GSM747544
	H3K9ac	GEO	GSM775313	BMC Genomics. 2012 Aug 24;13:424. H3K9 and H3K14 acetylation co-occur at many gene regulatory elements, while H3K14ac marks a subset of inactive inducible promoters in mouse embryonic stem cells. PMID: 22920947
Enhancer	H3K4me1	GEO	GSM281695	Nature. 2008 Aug 7;454(7205):766-70. Genome-scale DNA methylation maps of pluripotent and differentiated cells. PMID: 18600261
		GEO	GSM594577	Proc Natl Acad Sci U S A. 2010 Dec 14;107(50):21931-6. Histone H3K27ac separates active from poised enhancers and predicts developmental state. PMID: 21106759
		GEO	GSM594582
		GEO	GSM594583
		GEO	GSM623992	Nat Struct Mol Biol. 2011 Feb;18(2):120-7. Sequence-specific regulator Prdm14 safeguards mouse ESCs from entering extraembryonic endoderm fates. PMID: 21183938
		GEO	GSM687286	Nature. 2012 Feb 1;482(7384):221-5. Enhancer decommissioning by LSD1 during embryonic stem cell differentiation. PMID: 22297846
		GEO	GSM723016	Nature. 2012 Aug 2;488(7409):116-20. A map of the cis-regulatory sequences in the mouse genome. PMID: 22763441
		GEO	GSM747542	Nature. 2011 Dec 14;480(7378):490-5. DNA-binding factors shape the mouse methylome at distal regulatory regions. PMID: 22170606
		GEO	GSM881352	Cell. 2012 Jun 8;149(6):1381-92. Comparative epigenomic annotation of regulatory DNA. PMID: 22682255
Activation	H3K27ac	GEO	GSM851278	Nature. 2012 Aug 2;488(7409):116-20. A map of the cis-regulatory sequences in the mouse genome. PMID: 22763441
		GEO	GSM881349	Cell. 2012 Jun 8;149(6):1381-92. Comparative epigenomic annotation of regulatory DNA. PMID: 22682255
		GEO	GSM594578	Proc Natl Acad Sci U S A. 2010 Dec 14;107(50):21931-6. Histone H3K27ac separates active from poised enhancers and predicts developmental state. PMID: 21106759
		GEO	GSM594579
Repression	H3K27me3	GEO	GSM307619	Nature. 2007 Aug 2;448(7153):553-60. Genome-wide maps of chromatin state in pluripotent and lineage-committed cells. PMID: 17603471; Nat Methods. 2010 Jan;7(1):47-9. Chromatin profiling by directly sequencing small quantities of immunoprecipitated DNA. PMID: 19946276
		GEO	GSM397405	Genome Res. 2009 Aug;19(8):1361-73. High-resolution analysis of epigenetic changes associated with X inactivation. PMID: 19581487
		GEO	GSM397408
		GEO	GSM397410
		GEO	GSM590115	Cell. 2012 Apr 27;149(3):590-604. The transcriptional and epigenomic foundations of ground state pluripotency. PMID: 22541430
		GEO	GSM700552	PLoS Genet. 2012;8(3):e1002576. Polycomb-like 3 promotes polycomb repressive complex 2 binding to CpG islands and embryonic stem cell self-renewal. PMID: 22438827
		GEO	GSM821394	Genome Res. 2012 Jun;22(6):1128-38. Sequential ChIP-bisulfite sequencing enables direct genome-scale investigation of chromatin and DNA methylation cross-talk. PMID: 22466170
		GEO	GSM881350	Cell. 2012 Jun 8;149(6):1381-92. Comparative epigenomic annotation of regulatory DNA. PMID: 22682255
		GEO	GSM928462	Nature. 2012 Aug 16;488(7411):409-13. The H3K27 demethylase Utx regulates somatic and germ cell epigenetic reprogramming. PMID: 22801502
		GEO	GSM969837	Proc Natl Acad Sci U S A. 2012 Aug 7;109(32):13004-9. X-linked H3K27me3 demethylase Utx is required for embryonic development in a sex-specific manner. PMID: 22826230
		GEO	GSM686675	Nat Cell Biol. 2011 Jul 24;13(8):903-13. esBAF facilitates pluripotency by conditioning the genome for LIF/STAT3 signalling and by regulating polycomb function. PMID: 21785422
		GEO	GSM691591	Nucleic Acids Res. 2011 Sep 1;39(17):7415-27. ChIP-seq analysis reveals distinct H3K27me3 profiles that correlate with transcriptional activity. PMID: 21652639
		GEO	GSM392046	Proc Natl Acad Sci U S A. 2010 Jun 15;107(24):10783-90. Distinct histone modifications in stem cell lines and tissue lineages from the early mouse embryo. PMID: 20479220
		GEO	GSM392047
		GEO	GSM632032	Nat Genet. 2011 Dec 18;44(1):94-100. A chromatin-modifying function of JNK during stem cell differentiation. PMID: 22179133;Proc Natl Acad Sci U S A. 2012 Apr 17;109(16):E934-43. Target genes of Topoisomerase IIβ regulate neuronal survival and are defined by their chromatin state. PMID: 22474351
		GEO	GSM632033
		GEO	GSM632034
		GEO	GSM686992	Nat Cell Biol. 2011 Jul 24;13(8):903-13. esBAF facilitates pluripotency by conditioning the genome for LIF/STAT3 signalling and by regulating polycomb function. PMID: 21785422
		GEO	GSM686993
		GEO	GSM686994
		GEO	GSM747539	Nature. 2011 Dec 14;480(7378):490-5. DNA-binding factors shape the mouse methylome at distal regulatory regions. PMID: 22170606
		GEO	GSM747540
		GEO	GSM747541
Heterochromatin	H3K9me3	GEO	GSM307621	Nature. 2007 Aug 2;448(7153):553-60. Genome-wide maps of chromatin state in pluripotent and lineage-committed cells. PMID: 17603471; Nat Methods. 2010 Jan;7(1):47-9. Chromatin profiling by directly sequencing small quantities of immunoprecipitated DNA. PMID: 19946276
		GEO	GSM440257	Genes Dev. 2009 Nov 1;23(21):2507-20. Eset partners with Oct4 to restrict extraembryonic trophoblast lineage potential in embryonic stem cells. PMID: 19884257
		GEO	GSM727429	Cell Stem Cell. 2011 Jun 3;8(6):676-87. DNA methylation and SETDB1/H3K9me3 regulate predominantly distinct sets of genes, retroelements, and chimeric transcripts in mESCs. PMID: 21624812
		GEO	GSM850406	Cell. 2012 Apr 27;149(3):590-604. The transcriptional and epigenomic foundations of ground state pluripotency. PMID: 22541430
	H4K20me3	GEO	GSM307622	Nature. 2007 Aug 2;448(7153):553-60. Genome-wide maps of chromatin state in pluripotent and lineage-committed cells. PMID: 17603471; Nat Methods. 2010 Jan;7(1):47-9. Chromatin profiling by directly sequencing small quantities of immunoprecipitated DNA. PMID: 19946276
Active Gene Body	H3K36me3	GEO	GSM307620
		GEO	GSM590119	Cell. 2012 Apr 27;149(3):590-604. The transcriptional and epigenomic foundations of ground state pluripotency. PMID: 22541430
		GEO	GSM850472
		GEO	GSM881351	Cell. 2012 Jun 8;149(6):1381-92. Comparative epigenomic annotation of regulatory DNA. PMID: 22682255
		GEO	GSM307152	Cell. 2008 Aug 8;134(3):521-33. Connecting microRNA genes to the core transcriptional regulatory circuitry of embryonic stem cells. PMID: 18692474
		GEO	GSM307153
		GEO	GSM801982	Mol Syst Biol. 2012 Jul 17;8:593. Chromatin measurements reveal contributions of synthesis and decay to steady-state mRNA levels. PMID: 22806141
		GEO	GSM801983
		GEO	GSM1019769	Nat Struct Mol Biol. 2012 Dec;19(12):1257-65. d Phf19 links methylated Lys36 of histone H3 to regulation of Polycomb activity. PMID: 23104054
	H3K79me2	GEO	GSM307151	Cell. 2008 Aug 8;134(3):521-33. Connecting microRNA genes to the core transcriptional regulatory circuitry of embryonic stem cells. PMID: 18692474
