# Supplementary material for: CpG island-mediated global gene regulatory modes in mouse embryonic stem cells
Source: Nat Commun. 2014 Nov 18;5:5490. doi: 10.1038/ncomms6490 (PMC4236720; doi:10.1038/ncomms6490)
Supplement: Supplementary Dataset 4 — Enhancers co-occupied by multiple (6 or more) Core class DBPs in ES [file ncomms6490-s5.xls]

## Sheet: Table S4
Supplementary Table 4.Enhancers Co-occupied by Multiple (6 or more) Core Class DBPs in ES Cells.
Chromosome	Start	Stop	Bound Core class DBP
chr1	3052586	3053349	8
chr1	3333494	3334726	6
chr1	3472639	3473572	6
chr1	3671376	3672171	9
chr1	3943462	3944201	11
chr1	4140669	4141442	13
chr1	4650058	4651409	6
chr1	4790941	4794614	16
chr1	4845230	4846153	9
chr1	4958930	4963117	14
chr1	5217703	5218505	10
chr1	5250139	5252459	7
chr1	6049034	6049693	11
chr1	6107507	6108164	6
chr1	6272276	6272936	6
chr1	6437988	6439611	13
chr1	6447836	6448704	12
chr1	7037080	7038533	11
chr1	7045176	7046270	6
chr1	7114551	7115622	8
chr1	7115854	7116979	8
chr1	7303368	7304014	8
chr1	7487541	7488214	7
chr1	7488277	7489516	7
chr1	7508646	7509504	7
chr1	7576474	7576897	9
chr1	7661320	7662459	11
chr1	7722648	7723413	9
chr1	7938031	7939008	6
chr1	8086960	8087639	7
chr1	8571240	8573112	12
chr1	8925829	8927547	13
chr1	8930328	8932860	11
chr1	9432982	9433496	7
chr1	9691936	9692652	6
chr1	10021393	10022206	7
chr1	10640606	10641197	6
chr1	10842846	10843703	10
chr1	10867317	10869283	9
chr1	10869841	10870809	6
chr1	11266056	11269066	15
chr1	11319934	11321217	19
chr1	11385188	11387001	13
chr1	11390895	11391862	10
chr1	11456855	11457755	13
chr1	11491105	11492436	14
chr1	11610469	11611799	13
chr1	11737940	11739095	6
chr1	12010547	12011274	6
chr1	12015839	12016407	6
chr1	12116591	12117331	8
chr1	12302702	12303174	7
chr1	12576850	12577566	7
chr1	12581707	12583042	6
chr1	12681715	12682868	10
chr1	12733898	12736171	18
chr1	12743326	12745180	7
chr1	12803575	12805476	14
chr1	12824235	12827336	9
chr1	13005645	13006354	7
chr1	13063366	13065544	17
chr1	13065724	13067743	8
chr1	13073259	13076211	18
chr1	13083360	13087248	14
chr1	13092991	13096116	14
chr1	13115385	13119292	13
chr1	13121418	13122787	11
chr1	13514709	13516067	6
chr1	13650129	13651244	6
chr1	14281789	14282922	8
chr1	14621798	14622530	11
chr1	14677999	14678688	6
chr1	14732513	14734001	9
chr1	15779112	15780009	6
chr1	15780933	15782968	10
chr1	16119720	16120931	8
chr1	16814000	16815350	6
chr1	16858264	16859022	6
chr1	17197286	17198325	13
chr1	17240141	17241626	15
chr1	17676820	17677555	7
chr1	17921452	17923037	12
chr1	18258818	18259353	7
chr1	20750239	20751071	7
chr1	20751317	20752101	7
chr1	20857309	20858596	15
chr1	20897809	20899384	14
chr1	20944824	20945589	6
chr1	20964208	20965435	7
chr1	21245650	21248321	10
chr1	22367192	22368560	7
chr1	22473277	22474390	11
chr1	23977177	23978686	9
chr1	25238615	25239228	9
chr1	25944705	25945438	12
chr1	26396617	26397880	7
chr1	30605263	30606476	7
chr1	31290162	31291459	6
chr1	31735234	31736030	14
chr1	33612265	33613627	8
chr1	34063512	34064794	15
chr1	34129086	34132266	15
chr1	34133653	34134793	9
chr1	34159206	34162656	17
chr1	34163424	34164892	12
chr1	34196044	34198109	8
chr1	35250846	35251584	6
chr1	35288645	35290214	14
chr1	35754272	35755354	9
chr1	35962100	35963102	7
chr1	36000904	36001791	13
chr1	36035383	36036190	6
chr1	36070036	36073177	17
chr1	36073200	36076576	13
chr1	36110561	36112376	16
chr1	36115384	36122776	16
chr1	36308011	36308771	8
chr1	36424719	36426455	7
chr1	36764497	36765189	6
chr1	36860760	36861680	7
chr1	37018867	37020347	7
chr1	37039082	37048137	19
chr1	37057955	37059411	7
chr1	37105603	37106666	8
chr1	37186607	37187509	10
chr1	37268934	37270020	8
chr1	37727911	37728733	6
chr1	37946774	37947775	6
chr1	38115066	38115854	8
chr1	38879962	38881530	9
chr1	39486728	39487664	9
chr1	39584826	39585723	8
chr1	39915901	39916768	6
chr1	39959287	39960411	12
chr1	41187897	41188815	6
chr1	41197024	41197910	13
chr1	41446993	41447745	7
chr1	42115131	42115982	11
chr1	42493321	42494159	6
chr1	43540708	43541474	7
chr1	44291310	44291930	8
chr1	44388107	44389216	7
chr1	44669902	44671063	9
chr1	44877593	44878643	6
chr1	44878681	44879677	11
chr1	45325313	45325845	6
chr1	45414618	45415772	13
chr1	45415785	45417239	10
chr1	45464430	45464984	6
chr1	45631653	45632500	6
chr1	46706547	46707742	10
chr1	46978241	46979056	7
chr1	47133144	47133787	8
chr1	47890778	47891439	8
chr1	48709237	48710117	10
chr1	49941788	49943346	7
chr1	51592732	51593692	11
chr1	52065065	52066494	8
chr1	52289996	52290782	6
chr1	52584009	52584982	7
chr1	52713290	52713954	6
chr1	53008710	53012576	14
chr1	53266889	53267547	7
chr1	53450605	53451409	8
chr1	53638005	53638778	10
chr1	53802596	53803460	7
chr1	53806119	53808533	15
chr1	54541238	54542474	17
chr1	55163423	55167453	11
chr1	55255217	55256048	10
chr1	55262633	55263220	6
chr1	56741119	56741799	12
chr1	56754060	56754885	6
chr1	57338279	57339030	7
chr1	57526826	57527961	10
chr1	57668460	57670598	7
chr1	58245254	58245962	7
chr1	58426429	58427010	6
chr1	58481311	58481907	11
chr1	58746162	58747587	7
chr1	58818028	58820247	9
chr1	58825759	58826514	6
chr1	59014681	59015349	10
chr1	59371765	59372677	6
chr1	59432545	59435002	13
chr1	59479609	59480946	15
chr1	59483167	59484623	7
chr1	59503995	59507975	13
chr1	59528983	59530508	11
chr1	59538895	59542702	6
chr1	59543735	59545712	12
chr1	59754295	59755275	15
chr1	60489060	60489961	14
chr1	60875231	60875991	11
chr1	60895530	60896513	12
chr1	60907452	60911329	16
chr1	60914241	60915028	8
chr1	62227832	62229420	17
chr1	62444175	62445412	7
chr1	62782246	62785365	10
chr1	62789469	62790349	7
chr1	62812696	62816348	16
chr1	62829774	62831311	7
chr1	63183301	63187131	13
chr1	63245869	63248044	6
chr1	63250614	63251602	6
chr1	63255916	63257481	8
chr1	63259529	63261905	9
chr1	63293469	63294913	9
chr1	63487192	63489835	12
chr1	63713715	63714925	6
chr1	64055462	64056295	6
chr1	64357815	64358751	8
chr1	64623213	64623878	8
chr1	64777777	64784373	15
chr1	64931351	64932202	6
chr1	65087156	65087927	9
chr1	65114269	65114813	6
chr1	65846427	65847360	7
chr1	66746242	66747100	8
chr1	67007044	67008020	8
chr1	67982166	67983191	7
chr1	68380232	68381041	11
chr1	71081951	71082717	14
chr1	71577543	71578708	7
chr1	71692298	71693320	16
chr1	71696850	71698755	14
chr1	71698824	71700689	6
chr1	71718830	71719378	6
chr1	71719738	71720690	14
chr1	72219365	72220592	6
chr1	72251562	72252583	9
chr1	72258353	72259345	11
chr1	72260032	72262239	16
chr1	72271509	72273656	9
chr1	72275088	72277196	15
chr1	72282602	72284226	8
chr1	72289084	72289923	8
chr1	72289937	72291476	9
chr1	72300841	72302544	8
chr1	72353031	72354569	6
chr1	72718443	72719361	9
chr1	72839480	72840678	14
chr1	72851211	72854254	12
chr1	72867491	72872879	6
chr1	72873914	72875208	9
chr1	73006512	73007483	9
chr1	73547128	73547807	6
chr1	73569740	73570290	6
chr1	73689202	73689840	7
chr1	74157624	74158943	10
chr1	74433043	74433955	8
chr1	74442805	74445229	6
chr1	74870935	74872362	16
chr1	75073317	75074328	6
chr1	75439390	75440272	7
chr1	75506744	75510294	7
chr1	75585092	75586384	8
chr1	75597961	75598936	12
chr1	75800886	75801551	11
chr1	75884813	75885858	9
chr1	76024717	76026675	7
chr1	77437837	77439150	6
chr1	77442454	77444283	14
chr1	77447769	77449833	9
chr1	77450007	77451106	14
chr1	77452465	77453955	14
chr1	77469107	77470995	8
chr1	77493102	77494108	11
chr1	77498892	77500438	7
chr1	77626118	77627137	6
chr1	78116365	78116997	8
chr1	78164331	78165052	6
chr1	78597084	78599268	8
chr1	80147088	80147788	6
chr1	80233646	80234825	7
chr1	82816641	82817724	14
chr1	83840956	83841720	9
chr1	84173506	84174122	7
chr1	84202226	84202878	7
chr1	84328520	84330283	10
chr1	84401743	84402684	6
chr1	84636761	84638381	10
chr1	84844829	84849486	7
chr1	84854743	84859831	16
chr1	84863056	84866941	7
chr1	84867439	84870083	17
chr1	84885691	84887999	7
chr1	84957811	84959379	6
chr1	85026402	85027618	9
chr1	85207114	85208316	8
chr1	85301470	85302649	6
chr1	87444256	87445388	6
chr1	88084150	88086283	12
chr1	88097742	88098467	10
chr1	88132528	88133863	6
chr1	88203651	88208731	15
chr1	88244612	88246230	9
chr1	88336309	88341188	6
chr1	88367186	88370787	9
chr1	88383015	88387006	15
chr1	88393493	88395918	11
chr1	88397183	88402534	7
chr1	88405674	88407819	8
chr1	88420250	88426811	9
chr1	88427170	88429484	9
chr1	88543544	88544768	8
chr1	88615709	88616437	6
chr1	89121204	89123931	15
chr1	89126456	89127790	14
chr1	89209277	89211162	8
chr1	89570188	89571805	7
chr1	89571933	89573560	7
chr1	89625444	89626242	8
chr1	90362374	90363848	8
chr1	90509091	90510185	11
chr1	90564719	90566628	16
chr1	90695703	90698081	10
chr1	90706012	90707364	8
chr1	90709655	90710385	6
chr1	90820552	90821455	8
chr1	90921301	90922455	9
chr1	90991968	90995431	12
chr1	91361900	91362693	10
chr1	91652240	91653644	6
chr1	91765096	91770108	13
chr1	91770197	91778049	10
chr1	91831877	91833590	9
chr1	92098629	92100743	7
chr1	92301270	92302909	7
chr1	92414999	92417064	8
chr1	92424238	92425110	11
chr1	92519556	92520325	6
chr1	92524425	92525566	10
chr1	92935080	92935694	7
chr1	93433797	93435067	8
chr1	94015600	94016457	9
chr1	94243674	94245834	7
chr1	94327378	94330931	9
chr1	95780326	95780914	6
chr1	95847577	95848240	6
chr1	95852003	95852494	6
chr1	96239057	96239732	7
chr1	96930138	96931221	11
chr1	98770652	98771892	7
chr1	98772510	98773331	7
chr1	99969494	99970316	14
chr1	99982995	99983691	6
chr1	100563876	100564586	6
chr1	102774483	102775488	13
chr1	103524983	103526003	8
chr1	103652936	103654531	16
chr1	103815246	103816131	6
chr1	104159625	104161689	7
chr1	105367945	105368623	8
chr1	106967351	106968169	8
chr1	106991002	106992210	6
chr1	107387785	107388944	8
chr1	107418777	107419483	7
chr1	107419576	107420818	6
chr1	107954643	107955460	6
chr1	108073332	108073947	6
chr1	108174857	108175797	7
chr1	109873963	109875468	6
chr1	110445079	110445838	7
chr1	111224000	111225189	6
chr1	112670567	112672028	14
chr1	112686979	112687777	11
chr1	112800686	112801299	6
chr1	114121971	114122683	11
chr1	114674927	114675594	6
chr1	115854332	115855409	10
chr1	115855645	115856605	15
chr1	115859519	115861617	11
chr1	116745475	116747092	11
chr1	119353788	119356334	11
chr1	120355247	120356733	9
chr1	120521848	120523744	12
chr1	120523791	120525607	6
chr1	120538563	120540612	9
chr1	120541732	120543351	12
chr1	120543790	120545871	17
chr1	120546105	120548401	6
chr1	120586207	120587186	9
chr1	120944972	120947232	15
chr1	120947721	120953368	6
chr1	120971362	120975410	16
chr1	121063920	121064667	6
chr1	121200322	121203255	14
chr1	121243455	121246509	8
chr1	121292804	121296850	16
chr1	121393882	121394790	10
chr1	121531226	121531930	8
chr1	122250887	122251440	6
chr1	122357405	122358473	7
chr1	122540223	122541663	7
chr1	122655836	122657312	8
chr1	122983477	122984697	13
chr1	124503738	124504928	9
chr1	124961622	124962286	6
chr1	127584232	127585572	6
chr1	128025462	128026345	6
chr1	128676878	128677681	7
chr1	129680142	129681051	8
chr1	129897213	129898232	14
chr1	130288701	130289558	16
chr1	130296624	130298008	12
chr1	130756387	130757576	12
chr1	133034567	133036822	11
chr1	133042373	133043837	6
chr1	133375273	133375947	7
chr1	133785709	133788629	17
chr1	134053702	134057049	8
chr1	134083880	134084677	6
chr1	134086064	134098857	15
chr1	134134033	134134902	6
chr1	134159760	134163981	7
chr1	134176942	134179161	12
chr1	134184006	134185518	11
chr1	134218652	134219850	9
chr1	134237140	134239664	7
chr1	134367208	134369581	15
chr1	134696540	134697651	7
chr1	134746866	134748300	12
chr1	134775195	134777476	9
chr1	134877663	134878508	7
chr1	134914455	134918811	12
chr1	134929993	134931075	7
chr1	134979869	134981345	10
chr1	134991741	134992474	6
chr1	135025550	135028938	9
chr1	135236716	135237544	10
chr1	135263451	135264800	6
chr1	135293866	135295112	16
chr1	135387462	135390873	14
chr1	135563982	135565740	14
chr1	135565961	135567489	6
chr1	135568298	135568948	9
chr1	135589972	135593079	17
chr1	135637401	135639133	6
chr1	135956363	135958815	10
chr1	136106483	136107885	6
chr1	136280988	136282646	7
chr1	136300017	136301147	12
chr1	136301248	136303909	7
chr1	136396791	136398476	9
chr1	136431035	136433296	14
chr1	136451556	136454100	6
chr1	136456434	136457525	9
chr1	136460191	136460863	7
chr1	136466365	136468008	12
chr1	136671353	136672066	7
chr1	137082014	137084082	15
chr1	137094789	137096629	16
chr1	137113845	137115188	16
chr1	137264656	137265438	7
chr1	137368818	137370022	8
chr1	137403926	137405113	7
chr1	137449842	137450672	10
chr1	137528654	137529402	10
chr1	137551577	137552365	8
chr1	137571813	137573014	11
chr1	137573229	137574104	10
chr1	137620154	137621405	10
chr1	137688181	137689835	6
chr1	138034809	138036184	7
chr1	138462083	138463583	7
chr1	138465013	138469845	15
chr1	138509551	138510484	12
chr1	138542378	138543519	6
chr1	138566445	138578303	15
chr1	138578370	138582734	10
chr1	138586336	138588589	13
chr1	138591175	138596558	17
chr1	138623931	138625382	14
chr1	138634464	138635234	6
chr1	138841740	138842469	7
chr1	138847288	138851201	14
chr1	138853790	138855848	7
chr1	139070331	139071451	9
chr1	139314805	139315496	8
chr1	141308741	141309599	9
chr1	141390836	141393738	13
chr1	141395970	141397300	7
chr1	142084446	142085970	12
chr1	142325632	142326576	15
chr1	142331262	142332010	6
chr1	143285649	143286311	8
chr1	143749510	143750900	7
chr1	145402405	145403403	8
chr1	145578754	145579463	11
chr1	145580926	145581619	8
chr1	148169816	148170670	14
chr1	148273781	148274807	14
chr1	149336804	149337506	7
chr1	151961725	151963198	8
chr1	152343783	152344687	8
chr1	153024324	153025371	9
chr1	153067076	153067634	6
chr1	153082605	153083188	6
chr1	153151894	153152552	6
chr1	153362637	153363479	8
chr1	153391040	153393370	8
chr1	153725114	153726236	8
chr1	153727676	153728995	7
chr1	153916636	153918237	6
chr1	154419685	154421500	9
chr1	154639698	154643535	7
chr1	154761182	154765419	14
chr1	154789713	154790758	15
chr1	154820507	154821640	6
chr1	154855380	154859493	13
chr1	154877890	154881423	7
chr1	154886889	154888092	8
chr1	154936772	154945172	17
chr1	155063586	155064101	6
chr1	155194761	155195398	6
chr1	155223365	155224624	13
chr1	155271681	155272771	6
chr1	155338797	155342067	8
chr1	155378587	155380724	6
chr1	155437065	155438034	6
chr1	155596106	155597308	7
chr1	155613420	155614170	6
chr1	155746188	155747750	6
chr1	155927307	155929575	10
chr1	156958357	156959346	9
chr1	157921497	157924428	7
chr1	158180764	158181772	10
chr1	158198216	158199378	7
chr1	158495369	158495912	7
chr1	158598475	158600427	13
chr1	158868625	158869316	7
chr1	158912906	158914328	11
chr1	158923595	158925957	8
chr1	158927537	158928556	7
chr1	162139814	162140409	7
chr1	162238998	162240688	13
chr1	162554447	162555885	7
chr1	162581483	162582413	10
chr1	162664424	162665492	11
chr1	162968998	162970865	8
chr1	163089961	163091034	7
chr1	163177314	163178411	9
chr1	165093330	165094664	12
chr1	165948205	165949423	6
chr1	166306388	166307983	13
chr1	166423023	166425884	13
chr1	166433004	166434515	17
chr1	166452342	166453094	10
chr1	167543900	167544645	8
chr1	167608855	167609702	6
chr1	167932442	167933933	7
chr1	168053054	168059456	18
chr1	168059625	168069656	8
chr1	168069693	168074188	14
chr1	168230495	168231266	6
chr1	168975993	168976793	7
chr1	169200154	169202039	7
chr1	169203436	169205502	7
chr1	169208689	169210072	7
chr1	169212147	169212837	9
chr1	169219196	169220737	7
chr1	169377952	169379373	7
chr1	169426536	169428875	6
chr1	169565357	169566530	6
chr1	169845279	169847156	7
chr1	170143852	170144723	7
chr1	170312089	170313423	6
chr1	170325437	170326297	6
chr1	172407590	172408427	6
chr1	172801278	172802561	7
chr1	172819164	172821056	7
chr1	172822023	172823974	7
chr1	172824492	172825872	6
chr1	173019549	173020754	7
chr1	173067556	173068592	10
chr1	173150739	173153306	9
chr1	173244265	173244885	7
chr1	173249612	173250622	11
chr1	173258344	173260964	6
chr1	173401297	173402032	6
chr1	173432228	173434615	8
chr1	173832454	173833000	7
chr1	174253168	174254066	7
chr1	174348155	174348949	12
chr1	175278141	175279657	10
chr1	175348555	175349519	8
chr1	176102413	176103216	6
chr1	177958488	177959739	7
chr1	178573902	178575542	13
chr1	180212985	180214991	10
chr1	180247697	180251996	7
chr1	180265073	180268922	11
chr1	180289990	180291576	10
chr1	181017571	181018303	9
chr1	181128060	181129886	8
chr1	181206841	181207701	9
chr1	181392303	181392984	6
chr1	181534480	181535362	10
chr1	181581114	181582216	7
chr1	182140028	182141991	6
chr1	182500811	182501873	11
chr1	182816715	182820929	15
chr1	182854040	182855703	16
chr1	182863085	182866419	10
chr1	182909475	182911023	7
chr1	183883539	183884219	11
chr1	183948318	183951968	8
chr1	183957307	183963234	17
chr1	183984537	183986199	6
chr1	184023938	184025854	8
chr1	184032442	184034363	8
chr1	184089478	184090725	9
chr1	184092664	184094009	15
chr1	184111382	184113249	15
chr1	185857223	185858426	6
chr1	186320708	186321464	8
chr1	186922639	186923418	8
chr1	186928670	186929696	7
chr1	187779463	187780688	11
chr1	188059966	188061607	9
chr1	188085103	188085819	10
chr1	188334203	188335073	17
chr1	188337284	188338410	10
chr1	188746385	188747148	8
chr1	188778319	188779571	7
chr1	188800466	188801327	6
chr1	188951287	188951816	6
chr1	189427679	189428829	6
chr1	189548426	189549136	8
chr1	190822439	190823133	7
chr1	190836598	190837815	8
chr1	191563828	191564497	6
chr1	191584701	191586136	12
chr1	191654406	191655385	7
chr1	191740033	191741522	14
chr1	192271730	192272753	6
chr1	192893947	192894729	8
chr1	193439917	193440894	7
chr1	193484632	193486205	9
chr1	193753809	193755217	7
chr1	193755969	193757586	6
chr1	193768775	193771361	9
chr1	194338836	194339858	11
chr1	194571344	194572304	6
chr1	194590468	194591327	7
chr1	194659237	194661515	8
chr1	195330178	195331451	11
chr1	195364480	195365547	7
chr1	195368301	195369125	6
chr1	195557542	195558916	9
chr1	196331815	196332720	6
chr1	196827068	196827947	8
chr2	4142644	4143546	7
chr2	4494975	4497619	8
chr2	4517474	4518732	8
chr2	4888494	4889307	6
chr2	4996291	4997801	7
chr2	4998348	5000046	10
chr2	5140690	5141750	12
chr2	5277295	5278814	10
chr2	5293077	5294613	6
chr2	5299973	5300670	6
chr2	5505428	5506351	10
chr2	5980964	5981977	7
chr2	5991866	5993588	11
chr2	6370475	6371450	6
chr2	8419853	8420832	13
chr2	9364562	9365267	7
chr2	9367339	9368034	6
chr2	9568121	9569278	6
chr2	10255588	10256633	9
chr2	10274963	10276065	7
chr2	10312093	10313026	9
chr2	11466875	11469150	6
chr2	11492461	11493246	10
chr2	12479321	12479889	6
chr2	13291397	13292913	8
chr2	13493653	13495739	7
chr2	13618963	13620096	9
chr2	13689013	13690177	9
chr2	14025364	14025980	7
chr2	14439844	14440292	6
chr2	15846878	15848245	9
chr2	15938500	15940275	10
chr2	15954034	15955150	13
chr2	16732796	16734256	9
chr2	17743811	17744667	6
chr2	17774238	17774997	6
chr2	17853567	17855876	8
chr2	17895335	17896335	7
chr2	17903901	17905077	7
chr2	17909443	17912217	16
chr2	17946669	17950753	7
chr2	17970641	17971820	6
chr2	18939635	18940226	6
chr2	19082291	19082945	8
chr2	19222606	19223628	8
chr2	19301784	19303194	7
chr2	19313852	19314997	8
chr2	20098032	20099231	8
chr2	20130288	20131919	11
chr2	20366610	20368487	9
chr2	20407659	20408393	7
chr2	20417384	20419578	15
chr2	20440744	20444114	6
chr2	20470378	20471280	13
chr2	20515083	20518071	14
chr2	20573749	20581862	16
chr2	20583416	20597231	17
chr2	20610800	20611626	8
chr2	20643227	20646966	14
chr2	20657566	20660268	16
chr2	20855757	20856841	8
chr2	21314123	21315556	16
chr2	21381995	21382884	7
chr2	21885434	21886161	7
chr2	21966371	21967142	12
chr2	22474958	22476091	10
chr2	22594633	22595715	7
chr2	22598874	22599722	8
chr2	22857827	22859020	8
chr2	23308603	23309351	6
chr2	23762167	23763371	8
chr2	24297266	24299593	6
chr2	24767555	24768400	7
chr2	24843124	24843923	6
chr2	25910665	25911571	8
chr2	25934690	25935438	6
chr2	25987424	25989625	8
chr2	26153732	26154981	7
chr2	26198333	26199231	7
chr2	26298149	26298964	7
chr2	26313680	26314859	8
chr2	26466149	26468433	9
chr2	27500082	27500928	8
chr2	27539508	27540439	9
chr2	28321236	28322252	7
chr2	28361657	28363597	7
chr2	28461442	28463765	12
chr2	28762985	28764249	7
chr2	28929979	28931625	6
chr2	28976374	28977160	10
chr2	28977777	28978568	6
chr2	29100455	29102684	6
chr2	29356178	29357336	10
chr2	29483783	29487528	17
chr2	29498661	29499712	7
chr2	29546494	29547843	8
chr2	29584738	29585546	7
chr2	29675207	29677011	14
chr2	29690330	29691701	14
chr2	29916632	29919408	8
chr2	29974792	29975803	6
chr2	29989891	29991478	11
chr2	30097901	30098758	6
chr2	30190691	30191354	6
chr2	30296334	30298483	9
chr2	30562807	30564422	6
chr2	30592690	30593748	6
chr2	30602606	30603921	6
chr2	30612098	30616835	12
chr2	30632848	30635626	16
chr2	30740095	30740919	9
chr2	30793118	30794858	9
chr2	30898045	30899037	7
chr2	30915382	30917791	8
chr2	30923293	30925527	12
chr2	30946092	30947488	8
chr2	31018326	31020222	17
chr2	31357860	31358980	8
chr2	31400510	31401440	10
chr2	31427028	31428409	10
chr2	32012609	32013264	6
chr2	32016566	32021498	14
chr2	32021836	32023803	7
chr2	32028872	32031991	11
chr2	32483159	32485942	11
chr2	32715375	32717219	9
chr2	32763607	32765203	11
chr2	33291329	33293085	6
chr2	33293177	33297099	14
chr2	33299769	33301021	10
chr2	33333497	33334657	6
chr2	33435534	33438316	13
chr2	33492639	33493480	8
chr2	33737870	33739443	7
chr2	34254958	34255859	9
chr2	34425711	34426523	9
chr2	34777606	34778784	6
chr2	34791906	34794181	8
chr2	34800125	34802230	7
chr2	35345607	35347404	6
chr2	35362568	35363450	6
chr2	35468214	35470460	11
chr2	35696449	35697654	6
chr2	35701047	35701919	6
chr2	35878659	35879582	8
chr2	36053657	36054911	10
chr2	36077465	36078404	9
chr2	36270582	36271517	10
chr2	37622168	37623827	11
chr2	38195973	38196755	6
chr2	38410823	38411874	6
chr2	38524085	38525220	12
chr2	39392360	39393018	7
chr2	40766228	40766989	16
chr2	43221064	43222421	9
chr2	43587703	43588551	6
chr2	44379565	44380280	6
chr2	44380380	44382287	12
chr2	44393422	44394332	7
chr2	44685059	44685858	7
chr2	44879973	44880575	7
chr2	45013658	45014602	6
chr2	45591637	45592507	8
chr2	50120448	50121449	8
chr2	50835632	50836291	6
chr2	50894110	50894921	7
chr2	50904512	50906043	10
chr2	51302872	51304301	7
chr2	51608556	51609567	6
chr2	51925859	51929174	18
chr2	52763337	52764034	6
chr2	52774361	52775523	7
chr2	52816461	52820594	12
chr2	55062187	55062999	6
chr2	57108290	57109620	11
chr2	58456516	58457792	7
chr2	58476336	58482550	16
chr2	58905564	58906434	6
chr2	59068664	59070340	8
chr2	59222229	59225417	8
chr2	59460447	59461147	10
chr2	59471305	59472851	14
chr2	59486270	59487229	7
chr2	59535304	59537035	7
chr2	59859066	59859809	7
chr2	59888384	59889381	17
chr2	60034789	60035678	14
chr2	60070960	60071697	6
chr2	60222055	60223238	11
chr2	60249059	60249952	8
chr2	61014584	61015486	10
chr2	61084510	61085673	6
chr2	61240997	61241826	9
chr2	61826442	61827104	7
chr2	62246166	62247025	8
chr2	63379672	63380504	11
chr2	65258830	65260789	18
chr2	65286892	65288329	12
chr2	65679429	65680820	9
chr2	65686604	65687183	6
chr2	66277889	66278865	7
chr2	66797982	66798529	6
chr2	68135984	68137018	9
chr2	68223951	68224915	8
chr2	68656218	68657672	8
chr2	68885689	68886565	10
chr2	69059939	69060609	6
chr2	69373924	69374643	6
chr2	69590620	69591289	6
chr2	69730864	69732404	9
chr2	69965473	69966193	6
chr2	70115041	70117875	13
chr2	70396592	70398019	6
chr2	70456922	70457905	7
chr2	70643862	70644965	7
chr2	70668198	70669412	8
chr2	71004979	71005976	6
chr2	71026776	71027887	10
chr2	71174098	71175215	7
chr2	71184487	71188722	6
chr2	71188733	71190743	7
chr2	71191090	71193176	12
chr2	71224919	71228144	7
chr2	71466403	71468606	7
chr2	71487664	71488762	12
chr2	71489601	71491856	12
chr2	71492758	71495603	17
chr2	71542279	71542929	6
chr2	71556759	71558302	12
chr2	71563330	71564103	6
chr2	71581070	71586138	14
chr2	71588934	71590204	8
chr2	71702469	71709184	17
chr2	71709866	71713593	10
chr2	72353261	72355381	9
chr2	72823346	72824218	8
chr2	72861528	72862697	6
chr2	72891918	72892921	6
chr2	73113989	73114774	6
chr2	73748344	73749858	6
chr2	73911249	73912022	6
chr2	73961366	73962724	6
chr2	74730856	74731990	6
chr2	74885965	74886751	7
chr2	75470751	75473072	6
chr2	75495073	75498284	10
chr2	75520666	75521819	12
chr2	75541340	75545196	7
chr2	75605156	75607622	9
chr2	75699118	75699546	7
chr2	75707210	75708511	9
chr2	75711683	75712701	13
chr2	75797249	75799612	8
chr2	76279800	76280851	8
chr2	76642895	76645968	10
chr2	76897363	76898530	10
chr2	77174609	77176682	9
chr2	77255170	77255863	8
chr2	77344282	77345057	7
chr2	77424254	77425985	7
chr2	78121857	78122741	11
chr2	79218935	79220034	6
chr2	79298038	79298564	9
chr2	79406600	79407319	7
chr2	79966661	79967627	7
chr2	81554687	81555385	8
chr2	81688699	81690317	12
chr2	83550032	83551199	6
chr2	83558234	83559153	7
chr2	83578886	83579548	6
chr2	84358766	84360453	8
chr2	84580799	84585067	9
chr2	84596775	84597621	6
chr2	84602204	84602976	10
chr2	84677188	84679001	12
chr2	86205532	86207303	6
chr2	86207304	86208523	11
chr2	86281912	86283059	7
chr2	87320919	87322815	11
chr2	87355158	87357735	7
chr2	89402708	89403347	6
chr2	89409611	89410249	8
chr2	90076426	90076933	8
chr2	90149949	90150548	6
chr2	90225990	90227076	7
chr2	90314851	90315862	6
chr2	90402001	90403108	7
chr2	90662996	90664282	7
chr2	91545257	91547429	10
chr2	91980357	91985320	16
chr2	92263729	92265368	7
chr2	93625231	93626115	7
chr2	93675438	93677163	8
chr2	93767356	93769913	15
chr2	96615409	96615993	6
chr2	97805184	97805913	8
chr2	98684035	98685038	8
chr2	100028605	100029177	7
chr2	101562507	101563617	7
chr2	101800958	101802471	9
chr2	101950227	101951169	11
chr2	101960695	101962970	14
chr2	101966316	101968878	6
chr2	101969194	101970872	7
chr2	102655414	102656284	6
chr2	103130840	103131541	7
chr2	103200550	103201472	6
chr2	103831969	103833637	9
chr2	103938795	103939788	6
chr2	104059984	104060916	6
chr2	104211752	104212955	7
chr2	104657023	104658730	8
chr2	104666259	104666799	6
chr2	104695701	104696908	8
chr2	104954052	104955271	6
chr2	105237662	105238537	6
chr2	105517211	105518470	9
chr2	105531119	105532232	9
chr2	106305560	106306604	10
chr2	106401456	106402446	10
chr2	106590807	106591728	7
chr2	106662632	106663298	6
chr2	107355345	107356256	13
chr2	108683839	108684693	6
chr2	109121191	109121943	6
chr2	109151408	109152129	9
chr2	109214893	109215502	7
chr2	109418716	109419739	10
chr2	109752255	109754297	7
chr2	109781782	109782790	9
chr2	109783069	109784063	9
chr2	112337498	112338593	6
chr2	112516286	112518918	12
chr2	114003124	114005643	13
chr2	115548907	115550531	16
chr2	115698453	115699296	6
chr2	115846055	115847361	6
chr2	115885446	115886614	9
chr2	116068586	116069535	7
chr2	116767774	116769138	6
chr2	116799894	116803496	11
chr2	116803613	116806341	12
chr2	116843476	116845383	9
chr2	116944829	116946948	10
chr2	117019872	117020812	7
chr2	117162573	117163427	6
chr2	118005104	118005898	8
chr2	118413319	118414075	6
chr2	119288658	119290515	15
chr2	119312085	119312922	12
chr2	119532986	119533986	7
chr2	119566933	119568031	6
chr2	119615221	119616426	15
chr2	119680385	119682455	12
chr2	119682476	119684655	13
chr2	120069416	120070337	9
chr2	120339737	120340690	9
chr2	121095939	121096852	8
chr2	121119576	121121441	6
chr2	121309207	121310651	7
chr2	121338600	121339831	8
chr2	121467711	121469599	11
chr2	121720652	121721626	12
chr2	122159800	122160707	6
chr2	122176682	122178529	10
chr2	122195777	122196738	10
chr2	124230119	124231005	6
chr2	125550213	125550698	6
chr2	126127855	126128640	9
chr2	126348804	126349581	6
chr2	126377857	126378925	6
chr2	126773176	126774246	6
chr2	126823741	126824533	6
chr2	127430397	127431588	10
chr2	127540091	127541247	6
chr2	127664640	127666034	10
chr2	128036597	128038155	8
chr2	128065003	128068794	10
chr2	128090511	128091635	9
chr2	128097667	128098999	12
chr2	128256283	128257203	6
chr2	128991845	128993388	6
chr2	129002150	129007869	11
chr2	129071130	129074144	13
chr2	129412769	129414906	10
chr2	129521251	129522247	9
chr2	129623977	129624686	12
chr2	129625290	129626470	8
chr2	130921292	130923080	9
chr2	131057837	131058726	6
chr2	131656541	131657196	7
chr2	131671310	131674313	13
chr2	131708279	131709716	8
chr2	131958816	131959827	9
chr2	132032016	132032826	6
chr2	132706033	132707508	6
chr2	134281559	134282422	6
chr2	134785955	134787009	11
chr2	134897677	134900005	10
chr2	135373539	135374256	7
chr2	135384759	135387077	10
chr2	135440146	135441851	12
chr2	136200933	136201575	11
chr2	136615921	136616741	6
chr2	136923114	136924864	9
chr2	137620485	137621117	7
chr2	139699215	139700452	10
chr2	139902753	139904028	6
chr2	140502190	140503254	10
chr2	141092238	141093123	8
chr2	141242637	141243329	6
chr2	142943037	142943912	8
chr2	143749538	143750464	6
chr2	143980144	143981265	13
chr2	143981275	143987696	13
chr2	144135829	144136609	6
chr2	144540407	144541511	13
chr2	145263865	145265133	7
chr2	145887913	145889752	11
chr2	146124502	146126785	12
chr2	146127330	146129345	12
chr2	146455791	146457566	16
chr2	146498373	146498968	6
chr2	146659676	146663772	9
chr2	146664099	146665703	13
chr2	146736679	146737447	7
chr2	146746270	146747375	8
chr2	146835800	146839712	13
chr2	146858727	146859542	9
chr2	147012267	147016491	7
chr2	147117909	147119450	11
chr2	147731191	147731892	6
chr2	147866148	147866955	6
chr2	148524124	148524870	7
chr2	148700155	148701980	12
chr2	149029342	149030137	7
chr2	149122194	149123203	11
chr2	149624111	149624893	10
chr2	149764159	149765935	10
chr2	149807625	149810162	16
chr2	150482472	150483701	10
chr2	150561251	150562174	9
chr2	150772961	150774757	11
chr2	151400892	151402462	6
chr2	151836298	151840370	12
chr2	152000515	152008292	14
chr2	152014600	152017025	13
chr2	152048736	152050087	6
chr2	152174658	152177289	9
chr2	152221577	152222826	6
chr2	152223692	152225466	6
chr2	152236407	152237262	7
chr2	152532649	152534279	9
chr2	152551973	152554542	12
chr2	152561853	152564325	9
chr2	152595156	152595923	8
chr2	152597252	152598466	9
chr2	152629823	152630913	10
chr2	152645587	152647255	10
chr2	152932801	152934981	8
chr2	152992135	152994712	12
chr2	153170962	153173177	9
chr2	153195563	153197299	8
chr2	153322641	153323388	6
chr2	153409058	153410735	9
chr2	153420561	153421475	7
chr2	153447159	153449044	8
chr2	153467148	153469457	9
chr2	154242255	154250815	15
chr2	154251042	154255842	17
chr2	154282168	154282856	8
chr2	154291423	154292287	12
chr2	154292704	154293398	9
chr2	154724509	154726105	11
chr2	154904797	154906804	7
chr2	155047941	155048512	6
chr2	155394824	155395512	7
chr2	155563287	155564313	6
chr2	156025360	156026883	10
chr2	156250892	156252354	12
chr2	156271925	156273955	8
chr2	156466597	156470667	11
chr2	156515815	156518266	14
chr2	156555663	156557086	7
chr2	157012231	157012742	9
chr2	157073403	157074654	10
chr2	157153908	157155007	8
chr2	157201258	157203332	10
chr2	157242149	157245662	14
chr2	157666228	157667991	14
chr2	157782962	157784034	6
chr2	157793066	157794143	7
chr2	157979265	157981296	13
chr2	158416437	158417684	6
chr2	158838287	158839501	7
chr2	158894386	158895547	7
chr2	159244025	159244712	6
chr2	159936677	159937656	10
chr2	160185752	160186652	6
chr2	160481099	160482615	14
chr2	160992169	160994085	8
chr2	162856246	162860183	16
chr2	162875556	162883634	17
chr2	162886312	162889481	10
chr2	162892531	162893480	6
chr2	163287761	163291008	8
chr2	164270471	164271307	6
chr2	164649234	164650086	13
chr2	164691838	164693647	7
chr2	165632868	165634358	7
chr2	165634531	165637616	15
chr2	165682543	165685557	9
chr2	165723632	165726992	11
chr2	165792685	165796894	13
chr2	165806351	165809481	16
chr2	165833931	165835218	8
chr2	165846979	165848285	7
chr2	165965868	165967194	9
chr2	165978169	165984087	17
chr2	166018933	166021434	11
chr2	166083997	166085261	6
chr2	166228248	166230031	10
chr2	166243516	166244461	8
chr2	166716845	166717490	8
chr2	166884019	166884845	15
chr2	166888419	166890033	6
chr2	166896864	166898869	10
chr2	166970039	166970751	6
chr2	166981289	166982370	7
chr2	167024320	167025047	6
chr2	167204056	167205354	7
chr2	167246654	167250589	9
chr2	167355244	167356698	9
chr2	167364680	167367123	7
chr2	167939643	167941124	9
chr2	167950142	167951739	6
chr2	167981753	167982328	6
chr2	168032475	168033617	6
chr2	168039291	168040203	11
chr2	168588662	168594484	14
chr2	168594518	168596027	10
chr2	168604727	168606571	9
chr2	168616208	168618032	13
chr2	168664141	168668861	10
chr2	168679078	168680100	8
chr2	168780122	168782183	7
chr2	168784099	168785760	9
chr2	168785948	168788840	6
chr2	169098051	169098653	7
chr2	169113689	169115232	8
chr2	169118476	169119529	8
chr2	169553768	169554869	10
chr2	169905542	169906492	6
chr2	169990688	169991967	7
chr2	170008938	170011557	7
chr2	170017696	170019848	12
chr2	170030417	170033809	10
chr2	170236840	170237917	6
chr2	170294419	170295678	6
chr2	170354685	170356323	8
chr2	170597319	170598472	16
chr2	170600778	170601637	6
chr2	170663474	170664258	6
chr2	171056167	171057894	12
chr2	171104451	171105400	9
chr2	171110847	171111976	10
chr2	171399688	171400459	6
chr2	171704211	171705521	14
chr2	172324064	172325102	7
chr2	172341173	172344568	16
chr2	172344848	172348694	10
chr2	172369385	172370773	13
chr2	172401878	172403547	14
chr2	172438569	172441120	10
chr2	172444297	172445167	9
chr2	172696264	172698129	10
chr2	173050978	173052255	6
chr2	173062927	173066056	8
chr2	173106820	173108033	6
chr2	173582865	173583933	7
chr2	173876410	173877817	8
chr2	174085389	174086216	6
chr2	174086351	174087540	15
chr2	174112457	174115028	8
chr2	174490811	174491540	10
chr2	174742756	174743387	6
chr2	174840030	174840849	11
chr2	174892807	174894072	11
chr2	175619767	175620598	6
chr2	175717543	175718278	6
chr2	176816748	176817770	6
chr2	176857649	176859513	8
chr2	176864225	176865249	8
chr2	176913618	176914769	12
chr2	177015113	177016081	10
chr2	177053114	177053879	6
chr2	177103621	177104556	8
chr2	177108935	177109725	7
chr2	177357843	177358559	11
chr2	177570623	177571730	9
chr2	178328359	178330200	6
chr2	179274225	179275249	6
chr2	179961306	179963604	14
chr2	179985759	179987084	7
chr2	180192179	180193173	6
chr2	180442741	180445823	16
chr2	180445825	180446771	8
chr2	180461346	180463774	16
chr2	180474396	180476068	11
chr2	180687271	180690023	7
chr2	180862200	180863449	7
chr2	180923178	180924084	8
chr2	181066955	181067882	8
chr2	181651871	181654076	12
chr3	3363859	3364429	6
chr3	3370322	3371361	6
chr3	3666490	3667324	14
chr3	3667594	3668452	14
chr3	4146846	4147397	6
chr3	4743515	4744994	7
chr3	5427373	5427984	6
chr3	5829708	5830392	6
chr3	5988720	5989667	13
chr3	6051884	6052325	6
chr3	6093791	6095022	7
chr3	6100744	6101409	6
chr3	6173611	6174367	10
chr3	6922261	6923295	13
chr3	6991460	6992144	7
chr3	7166236	7167183	10
chr3	7509753	7510732	7
chr3	7578702	7580128	8
chr3	7681233	7684150	14
chr3	7804766	7805689	12
chr3	8000669	8001980	11
chr3	8004196	8008239	14
chr3	8245034	8246886	11
chr3	8508809	8512038	9
chr3	8684731	8685637	7
chr3	8988346	8989278	10
chr3	9003474	9005145	8
chr3	9007571	9009337	13
chr3	9057520	9058241	6
chr3	9098238	9098964	7
chr3	9101250	9102047	7
chr3	9243784	9244830	7
chr3	9326369	9327130	7
chr3	9519648	9520974	8
chr3	9610721	9611774	6
chr3	9641619	9643061	13
chr3	9645349	9647706	9
chr3	9648825	9649802	6
chr3	9653852	9655341	7
chr3	10361432	10362378	9
chr3	11210083	11214691	17
chr3	13250627	13251660	11
chr3	14221642	14222394	6
chr3	14313109	14313822	6
chr3	14433651	14434275	6
chr3	14445889	14447458	10
chr3	14621035	14621870	9
chr3	14648201	14649196	6
chr3	14907206	14907838	6
chr3	14959306	14960185	7
chr3	14999170	15002283	12
chr3	15055285	15057664	12
chr3	16382525	16383326	9
chr3	16623338	16624085	7
chr3	16624181	16625196	7
chr3	16787950	16788653	6
chr3	17389601	17390179	9
chr3	17559727	17560618	6
chr3	17686929	17688225	7
chr3	17749901	17750495	6
chr3	18156357	18157187	15
chr3	18238932	18239750	6
chr3	18480824	18481444	8
chr3	18523666	18526185	15
chr3	18595205	18596106	6
chr3	18596485	18597463	8
chr3	18728709	18729669	6
chr3	19133525	19135289	9
chr3	19480914	19481501	7
chr3	19606335	19607489	12
chr3	19923386	19924674	13
chr3	21525907	21526492	8
chr3	21564134	21564875	9
chr3	21571334	21571925	6
chr3	21626494	21627507	6
chr3	21790812	21791596	7
chr3	21833433	21837676	12
chr3	21861417	21863303	7
chr3	21933002	21933822	11
chr3	21936724	21937625	14
chr3	21972655	21976021	11
chr3	22019618	22021517	16
chr3	22054636	22055955	15
chr3	22196571	22197365	12
chr3	22458244	22458978	6
chr3	22888874	22889877	6
chr3	23325772	23326401	8
chr3	23978183	23979229	13
chr3	24905160	24906341	8
chr3	25026354	25027474	6
chr3	25349228	25349877	8
chr3	26962126	26963736	11
chr3	27052339	27056038	12
chr3	27089590	27090313	7
chr3	27181758	27182603	8
chr3	27305198	27305897	8
chr3	27430853	27431465	6
chr3	27439997	27440910	6
chr3	27555364	27556914	8
chr3	27600679	27603398	11
chr3	27834500	27835144	9
chr3	27919100	27920304	7
chr3	27936789	27938112	11
chr3	28551365	28552006	8
chr3	28735661	28736573	11
chr3	28740334	28742973	10
chr3	29034383	29035471	7
chr3	30464510	30465885	14
chr3	30544595	30546294	14
chr3	30622804	30624850	18
chr3	30787822	30788542	6
chr3	30900037	30900779	10
chr3	30916205	30917031	9
chr3	30987554	30991589	8
chr3	32604589	32605225	6
chr3	32657313	32658707	12
chr3	32661463	32662524	18
chr3	32732712	32733284	6
chr3	33407015	33407971	6
chr3	33479400	33480073	6
chr3	33772106	33772982	7
chr3	33889045	33890367	11
chr3	33903817	33907553	13
chr3	33934423	33935731	13
chr3	34544868	34546017	14
chr3	34546454	34556832	14
chr3	34560429	34566114	6
chr3	34566612	34568349	15
chr3	34632558	34634445	11
chr3	34643069	34645042	14
chr3	34653396	34662461	17
chr3	34662749	34666504	6
chr3	35315843	35317049	11
chr3	35317063	35318589	11
chr3	35618065	35621610	6
chr3	35621642	35623503	16
chr3	35623809	35624949	6
chr3	35625308	35626291	6
chr3	36122184	36122776	7
chr3	36210022	36210717	7
chr3	36300527	36301401	8
chr3	37555878	37556515	8
chr3	37622593	37624144	8
chr3	37656856	37657786	12
chr3	37874133	37874950	6
chr3	39877760	39878474	6
chr3	40354614	40355818	7
chr3	40903272	40904207	12
chr3	41226429	41228753	8
chr3	41298524	41300530	11
chr3	41499462	41500027	9
chr3	41606118	41607170	6
chr3	44101936	44102711	11
chr3	45049166	45049784	7
chr3	45050405	45051182	6
chr3	46289914	46290449	7
chr3	46673507	46674385	6
chr3	46674642	46675528	9
chr3	46687792	46688436	6
chr3	48245665	48246267	6
chr3	50686111	50686844	10
chr3	50890247	50891066	6
chr3	50930804	50934199	12
chr3	50939286	50940783	6
chr3	51394026	51395247	8
chr3	51826301	51826923	6
chr3	52057605	52059118	12
chr3	52204080	52206161	16
chr3	52216857	52218452	11
chr3	52916526	52919576	10
chr3	53261186	53262216	8
chr3	53365498	53366499	6
chr3	53397492	53398280	6
chr3	53401895	53403108	11
chr3	53453859	53454799	18
chr3	53673011	53673801	10
chr3	54793260	54794628	16
chr3	55567385	55568097	8
chr3	58307371	58309080	7
chr3	59343369	59345515	10
chr3	59367386	59367985	7
chr3	59683741	59684979	12
chr3	59909929	59911298	10
chr3	60659361	60660385	6
chr3	61050257	61050948	6
chr3	61599458	61600514	9
chr3	61620595	61621387	6
chr3	62742441	62743080	7
chr3	63044673	63045640	6
chr3	63098919	63099639	6
chr3	63646143	63646991	6
chr3	63768174	63769360	6
chr3	64068669	64070203	14
chr3	64125421	64126540	9
chr3	65279361	65281610	8
chr3	65452148	65453860	9
chr3	65453861	65455062	7
chr3	65460088	65464559	13
chr3	66491015	66491592	7
chr3	67307377	67308609	13
chr3	68109923	68111159	8
chr3	68295694	68297741	12
chr3	68338201	68339260	7
chr3	68368584	68370160	16
chr3	68623729	68624873	6
chr3	69954882	69955521	6
chr3	72662397	72663296	9
chr3	72671764	72672823	12
chr3	73238162	73238832	8
chr3	75451906	75453419	8
chr3	75453764	75456584	15
chr3	75457228	75460335	11
chr3	78843404	78844252	10
chr3	79022086	79023134	11
chr3	79238213	79239634	10
chr3	80825297	80826686	9
chr3	80838247	80839691	9
chr3	80905062	80906836	6
chr3	82186025	82187008	7
chr3	82245382	82246107	6
chr3	83386407	83387673	9
chr3	83389476	83391321	8
chr3	83392552	83393556	8
chr3	83675204	83676408	7
chr3	83676598	83677506	9
chr3	83783920	83785008	14
chr3	83797457	83798859	9
chr3	83824317	83825225	9
chr3	83983836	83986526	14
chr3	83993722	83996625	10
chr3	83997557	83998780	11
chr3	84442496	84444938	12
chr3	84458683	84459818	7
chr3	85141680	85142715	9
chr3	85814304	85815401	6
chr3	86481432	86482126	9
chr3	86496446	86497344	8
chr3	86636469	86637497	8
chr3	86648747	86650441	10
chr3	86650889	86652233	12
chr3	86656654	86657416	6
chr3	86754441	86755194	7
chr3	86940450	86941308	6
chr3	86953382	86956818	8
chr3	86995556	87000411	10
chr3	87281580	87282930	8
chr3	87461810	87462887	6
chr3	87709409	87712241	6
chr3	87713272	87715502	9
chr3	87777898	87779026	9
chr3	87980985	87982537	6
chr3	88079851	88082715	6
chr3	88084841	88086490	15
chr3	88137718	88141154	6
chr3	88313068	88315106	7
chr3	88371373	88378445	16
chr3	88378853	88384255	17
chr3	88389606	88392119	6
chr3	88423384	88426715	6
chr3	88449392	88451041	11
chr3	89029159	89031789	7
chr3	89185799	89187668	7
chr3	89197332	89199439	7
chr3	89602690	89606221	15
chr3	89629988	89631043	12
chr3	89666852	89667581	6
chr3	89668538	89670260	7
chr3	89880784	89881771	6
chr3	90249329	90251686	13
chr3	91767429	91768998	12
chr3	91814436	91815515	6
chr3	92966610	92967540	9
chr3	93215586	93216357	9
chr3	93265673	93266251	6
chr3	93512433	93513687	10
chr3	93773680	93774438	10
chr3	93884281	93885238	7
chr3	93970920	93971990	9
chr3	94762880	94764699	6
chr3	95020953	95022844	7
chr3	95074283	95076396	8
chr3	95439788	95440725	10
chr3	95448140	95450578	11
chr3	95454041	95460360	14
chr3	95460904	95465558	7
chr3	95465571	95469735	15
chr3	95469846	95471192	7
chr3	95476083	95481417	13
chr3	95504852	95506777	13
chr3	95888045	95888927	8
chr3	96022840	96025931	7
chr3	96041190	96045378	8
chr3	96048272	96052173	8
chr3	96065580	96068928	7
chr3	96071513	96074509	7
chr3	96130944	96133721	10
chr3	96145985	96151079	17
chr3	96160098	96161876	7
chr3	96162842	96164561	9
chr3	96177465	96179136	9
chr3	96180333	96182444	9
chr3	96185664	96187289	6
chr3	96190969	96193102	7
chr3	96193474	96194987	11
chr3	96205390	96206792	6
chr3	96221392	96223512	6
chr3	96253239	96256759	9
chr3	96261856	96265134	10
chr3	96289755	96291259	10
chr3	96291487	96293337	7
chr3	96360627	96366767	7
chr3	96378824	96382144	11
chr3	96477382	96480875	18
chr3	96481147	96485638	10
chr3	96537683	96538756	7
chr3	96636618	96637400	7
chr3	96932969	96934009	7
chr3	96962526	96964060	12
chr3	97340694	97341548	6
chr3	97349922	97350747	6
chr3	97614938	97615788	8
chr3	97828129	97828763	7
chr3	98269247	98270253	8
chr3	98323075	98323724	10
chr3	98376197	98377779	12
chr3	98538144	98538818	10
chr3	100224206	100225059	9
chr3	100875391	100876676	7
chr3	100914341	100915840	7
chr3	100967033	100970252	18
chr3	101083745	101085487	10
chr3	101130961	101131834	7
chr3	101148410	101149790	6
chr3	101244018	101246239	6
chr3	101373790	101375111	7
chr3	101436592	101437845	8
chr3	101515375	101519679	12
chr3	101852946	101854813	6
chr3	101887339	101889782	14
chr3	101907363	101908650	6
chr3	101956564	101957333	7
chr3	101962461	101963775	7
chr3	101968183	101972758	12
chr3	101993702	101995264	11
chr3	102521150	102522355	7
chr3	102652449	102653128	7
chr3	102889498	102890503	10
chr3	102911310	102912440	8
chr3	102930662	102932916	14
chr3	102949041	102951800	14
chr3	103004734	103005639	13
chr3	103008167	103009482	7
chr3	103010300	103015860	18
chr3	103016581	103020321	6
chr3	103182770	103184034	11
chr3	103486904	103488078	6
chr3	103643656	103644733	12
chr3	103653938	103654878	7
chr3	104616966	104619466	15
chr3	104620464	104621828	6
chr3	105792291	105793093	8
chr3	106350348	106351736	6
chr3	106864275	106864958	6
chr3	107768034	107769128	7
chr3	107798559	107799857	11
chr3	108236173	108237106	12
chr3	108391092	108391939	7
chr3	108659468	108660385	7
chr3	111173885	111174826	10
chr3	111209194	111209774	7
chr3	111891029	111892122	7
chr3	112042449	112043089	7
chr3	115397906	115398702	7
chr3	115461256	115462148	9
chr3	115920117	115920914	7
chr3	116358092	116359716	7
chr3	116425295	116427341	7
chr3	117013590	117014277	6
chr3	117897508	117898255	8
chr3	118797877	118798737	12
chr3	118830867	118831463	7
chr3	120582057	120583095	7
chr3	121119468	121120147	6
chr3	121121707	121122921	10
chr3	121128487	121132265	7
chr3	121133138	121134160	7
chr3	121233269	121233917	7
chr3	121278921	121282252	12
chr3	121304692	121305594	6
chr3	121496970	121497877	9
chr3	121697875	121698693	8
chr3	121702625	121703494	7
chr3	121720737	121721580	6
chr3	121848120	121848979	10
chr3	121945612	121947349	7
chr3	122134825	122140312	12
chr3	122639275	122640609	15
chr3	122641238	122641844	6
chr3	122967356	122968118	6
chr3	124274638	124275325	6
chr3	124308795	124309693	11
chr3	126053036	126053594	6
chr3	126151131	126152065	6
chr3	126152410	126153035	7
chr3	126959471	126961140	9
chr3	127155863	127157116	7
chr3	127160572	127163340	6
chr3	127166019	127167655	11
chr3	127232965	127233746	6
chr3	127247398	127248444	7
chr3	127553789	127554595	7
chr3	128919635	128920706	6
chr3	129234513	129240205	13
chr3	129246929	129248123	7
chr3	129252181	129253259	11
chr3	129253799	129255875	16
chr3	129275422	129277088	12
chr3	129277779	129278706	14
chr3	130786528	130788718	7
chr3	130804627	130806821	13
chr3	133179676	133182368	17
chr3	133186864	133189736	14
chr3	133193656	133197763	16
chr3	135205908	135210869	18
chr3	135778368	135779255	8
chr3	136713107	136713686	6
chr3	137210331	137211089	10
chr3	137284972	137285783	6
chr3	137442142	137444857	15
chr3	137447077	137448659	8
chr3	137495293	137497691	12
chr3	137529647	137531788	7
chr3	137639765	137641236	6
chr3	137704536	137705987	9
chr3	138338710	138339415	9
chr3	138355201	138355835	6
chr3	138439128	138439885	6
chr3	138477225	138478797	9
chr3	138837991	138838683	9
chr3	139071633	139072776	11
chr3	141511819	141512745	8
chr3	142312888	142314233	11
chr3	143834596	143835425	6
chr3	144075469	144077364	15
chr3	144609931	144611219	7
chr3	145106111	145106945	6
chr3	145314093	145316145	9
chr3	145419768	145421779	6
chr3	146132174	146132710	6
chr3	146844082	146845941	9
chr3	146960801	146961705	11
chr3	147626026	147627556	9
chr3	148005437	148007417	7
chr3	148649076	148650120	6
chr3	148747326	148748747	6
chr3	148880736	148884410	11
chr3	148977058	148977773	6
chr3	149146943	149148047	8
chr3	151827886	151829318	6
chr3	151894309	151895250	7
chr3	153022575	153024137	8
chr3	153115298	153116234	6
chr3	153337198	153340382	17
chr3	153572956	153577306	6
chr3	154044250	154045067	7
chr3	154701897	154702812	6
chr3	155408575	155409207	9
chr3	155862544	155863426	9
chr3	156077271	156077979	6
chr3	156983698	156985430	15
chr3	157086218	157086949	7
chr3	157593992	157595715	6
chr3	159277724	159278650	6
chr4	3128227	3128834	8
chr4	3328660	3329512	9
chr4	3657270	3657978	8
chr4	3744721	3747135	8
chr4	3760379	3763288	6
chr4	4476891	4478056	7
chr4	5442316	5443213	14
chr4	5575121	5575959	8
chr4	5620627	5622273	14
chr4	6020413	6021043	9
chr4	6042805	6043743	8
chr4	6383017	6383778	8
chr4	6519725	6520661	7
chr4	6895783	6896508	11
chr4	8081346	8082262	9
chr4	8389026	8390083	6
chr4	8614852	8616059	7
chr4	8883341	8884001	6
chr4	9651764	9652405	9
chr4	9677450	9677948	7
chr4	10326529	10328251	14
chr4	10858982	10860515	16
chr4	10861329	10862723	7
chr4	10933257	10935436	7
chr4	10939735	10943295	12
chr4	10968953	10971395	10
chr4	10971627	10973770	15
chr4	11049062	11050446	8
chr4	11316287	11317124	7
chr4	12352425	12353197	6
chr4	12589696	12590957	7
chr4	12683152	12684203	8
chr4	12697303	12698258	9
chr4	13022911	13023846	10
chr4	13145691	13146531	8
chr4	13227204	13227983	6
chr4	13492445	13493628	8
chr4	13677077	13679288	7
chr4	13730671	13731682	12
chr4	13733064	13734443	7
chr4	13780865	13781618	6
chr4	14414145	14415019	10
chr4	15169894	15171537	6
chr4	15175752	15176809	7
chr4	16014803	16015825	6
chr4	16558708	16559358	7
chr4	16881577	16882672	10
chr4	17019017	17019887	12
chr4	17135869	17136358	6
chr4	18321649	18323523	14
chr4	19064537	19065325	13
chr4	19081886	19082909	10
chr4	19517646	19518583	8
chr4	19949166	19949928	9
chr4	20495044	20495684	8
chr4	20900350	20901235	6
chr4	21639260	21639749	6
chr4	21649680	21651338	8
chr4	21974751	21975564	6
chr4	22071709	22072723	15
chr4	23120377	23121514	7
chr4	23121731	23122669	6
chr4	23499900	23500707	10
chr4	23549045	23549940	8
chr4	23637635	23638341	9
chr4	24364176	24364966	8
chr4	24819417	24819996	6
chr4	25019635	25020375	8
chr4	25252816	25253456	7
chr4	25722939	25723907	12
chr4	26280792	26281552	7
chr4	26871108	26872447	16
chr4	27032462	27033788	8
chr4	27338490	27339328	6
chr4	28584325	28584946	7
chr4	28894544	28895398	9
chr4	29018010	29019580	11
chr4	32062276	32063150	8
chr4	32263224	32264141	11
chr4	32283083	32283930	7
chr4	32576062	32576743	7
chr4	33009460	33011493	9
chr4	33035336	33036456	6
chr4	33043309	33044065	6
chr4	33356241	33358111	8
chr4	33424945	33425597	7
chr4	33910600	33911481	18
chr4	33990526	33991397	6
chr4	33995046	33996262	7
chr4	34057520	34058330	8
chr4	34718710	34719559	8
chr4	34853203	34854680	12
chr4	34857122	34859266	8
chr4	35139838	35140648	6
chr4	35937536	35938382	7
chr4	38317857	38318650	6
chr4	39552023	39552647	6
chr4	39641897	39642965	6
chr4	40167239	40169017	6
chr4	40185320	40186826	10
chr4	40542731	40545152	7
chr4	40727661	40729715	6
chr4	40771812	40772819	8
chr4	41047760	41048658	12
chr4	41103845	41104500	6
chr4	41205817	41206671	8
chr4	43227890	43228466	6
chr4	43347319	43348179	9
chr4	43414875	43415913	7
chr4	43807897	43809485	14
chr4	44556402	44557259	9
chr4	44561386	44562642	9
chr4	44864507	44865291	10
chr4	45215943	45217237	7
chr4	45300606	45301548	8
chr4	45502360	45503837	9
chr4	45534004	45535180	8
chr4	45543043	45544744	6
chr4	45603557	45605322	8
chr4	45666867	45668615	13
chr4	45781499	45785339	14
chr4	46198449	46199418	13
chr4	46675768	46679087	15
chr4	47737604	47738650	9
chr4	48284537	48285257	9
chr4	48523629	48524265	7
chr4	48552141	48553230	6
chr4	48555455	48556860	8
chr4	48591855	48593302	10
chr4	48700464	48701079	6
chr4	51825174	51825618	7
chr4	52072878	52073542	6
chr4	52530202	52530967	7
chr4	52673286	52674192	12
chr4	53351204	53353780	15
chr4	53802024	53802853	14
chr4	53862520	53863337	6
chr4	53963783	53966712	13
chr4	54084432	54085377	8
chr4	54085420	54087636	10
chr4	54473212	54474000	8
chr4	54622783	54623651	7
chr4	54938982	54939779	7
chr4	54999215	55001293	10
chr4	55004555	55005658	12
chr4	55146782	55150301	12
chr4	55217801	55219859	7
chr4	55219886	55222456	9
chr4	55261049	55261743	6
chr4	55474077	55482219	18
chr4	55482257	55494570	18
chr4	56404951	56405505	6
chr4	56870807	56872651	6
chr4	56944181	56945643	13
chr4	56965815	56967147	7
chr4	57077471	57078504	6
chr4	57104062	57104939	9
chr4	57176052	57176809	9
chr4	57287775	57288797	8
chr4	57291619	57293408	10
chr4	57314142	57315409	6
chr4	57502743	57503968	6
chr4	57701543	57705319	17
chr4	57778518	57779802	10
chr4	57782733	57783752	11
chr4	57792996	57794672	12
chr4	57806616	57807869	7
chr4	57854527	57855597	13
chr4	57932346	57934088	15
chr4	58049236	58050891	6
chr4	58512013	58512798	7
chr4	58555447	58556014	8
chr4	58733416	58733967	9
chr4	59059947	59060891	9
chr4	59185293	59185905	6
chr4	59286127	59286632	6
chr4	59908562	59909415	10
chr4	59975638	59977428	17
chr4	60010607	60011206	8
chr4	61628628	61630399	9
chr4	61650662	61651572	6
chr4	61684634	61685264	6
chr4	61685459	61686117	6
chr4	61910283	61911037	6
chr4	61911609	61912476	11
chr4	61966452	61968619	9
chr4	61975345	61976133	9
chr4	63672149	63672800	7
chr4	64899370	64900229	10
chr4	64912996	64913740	6
chr4	65491192	65492206	6
chr4	65991434	65992190	13
chr4	66247116	66247890	7
chr4	66398264	66399170	10
chr4	66562550	66563496	6
chr4	66568069	66568718	8
chr4	68474848	68475578	6
chr4	69287337	69288140	8
chr4	69513642	69514111	9
chr4	69553631	69554519	9
chr4	70977471	70978105	9
chr4	71806367	71807675	9
chr4	72847949	72848990	11
chr4	73178155	73179088	11
chr4	73903201	73906427	12
chr4	74946368	74946981	9
chr4	75457970	75458597	10
chr4	75659079	75660863	12
chr4	76260355	76260840	6
chr4	76955925	76956940	9
chr4	79529895	79530625	6
chr4	80519925	80521581	8
chr4	80557031	80558689	10
chr4	82013436	82014565	6
chr4	82042662	82043274	6
chr4	82045411	82048195	14
chr4	82076342	82077362	12
chr4	82082458	82083181	6
chr4	82156842	82159660	10
chr4	82401613	82402246	8
chr4	82902926	82904120	9
chr4	82962273	82963255	7
chr4	82973256	82977030	17
chr4	83058011	83060991	8
chr4	83082089	83082895	6
chr4	83164504	83165601	8
chr4	83869700	83871515	8
chr4	83874831	83876107	9
chr4	84172745	84173847	9
chr4	84174040	84174885	11
chr4	84306529	84309527	11
chr4	84331478	84332340	6
chr4	84808241	84809123	7
chr4	84854211	84855100	11
chr4	84934629	84935525	7
chr4	85691674	85692283	7
chr4	85829193	85830405	15
chr4	85887570	85888503	10
chr4	86557285	86558567	7
chr4	86765533	86766692	9
chr4	87118511	87119938	6
chr4	88299346	88300178	10
chr4	89390110	89390941	6
chr4	90970720	90971835	11
chr4	91030424	91031188	8
chr4	91114368	91115056	6
chr4	95351172	95352248	13
chr4	95755648	95757163	7
chr4	96820109	96820732	6
chr4	98201999	98202636	6
chr4	98391406	98396270	15
chr4	98452291	98453649	6
chr4	98506864	98508669	9
chr4	98510665	98515115	11
chr4	98530062	98531972	10
chr4	98827817	98829080	7
chr4	99302320	99304193	13
[truncated: 6,728 more rows]
