# Supplementary material for: CpG island-mediated global gene regulatory modes in mouse embryonic stem cells
Source: Nat Commun. 2014 Nov 18;5:5490. doi: 10.1038/ncomms6490 (PMC4236720; doi:10.1038/ncomms6490)
Supplement: Supplementary Dataset 5 — 376 genes regulated by multiple enhancers (both in proximal (1 Kb) [file ncomms6490-s6.xls]

## Sheet: Table S5
Supplementary Table 5. 376 Genes Regulated by Multiple Enhancers (Both in Proximal (1 Kb) and Distal (20 Kb) Regions).
Symbol	Reference ID
1110001A16Rik	NM_001177402,NM_001177403
1500012F01Rik	NM_001081005
2210404J11Rik	NM_001039552
2310003C23Rik	NM_029607
2410137M14Rik	NM_029747
2410141K09Rik	NM_183119
2610101N10Rik	NM_026476,NM_001114977
2810030E01Rik	NM_028317
2900011O08Rik	NM_144518
4933406M09Rik	NM_173771
5730528L13Rik	NM_001145924
5730590G19Rik	NM_029835
6430527G18Rik	NM_145836
9030025P20Rik	NM_001123370
Actn4	NM_021895
Adam19	NM_009616
Adnp	NM_009628
Akap1	NM_001042541
Akap12	NM_031185
Alg13	NM_026247,NR_037145
Amotl2	NM_019764
Amt	NM_001013814
Ankrd10	NM_133971,NR_030779,NR_030780
Anp32a	NM_009672
Apex1	NM_009687
Apoe	NM_009696
Asns	NM_012055
Atp2a2	NR_027838,NM_009722,NM_001110140
Bahcc1	NM_198423
BC107364	NM_001256181,NM_001256180
Bcat1	NM_007532
Bcat2	NM_009737
Bcl3	NM_033601
Bhlhe40	NM_011498
Brwd1	NM_145125,NM_001103179,NM_176928
C330021F23Rik	NM_001024728
Casq2	NM_009814
Cbx3	NM_007624
Cbx7	NM_144811
Cd38	NM_007646
Cdh1	NM_009864
Cenpv	NM_028448
Chchd10	NM_175329
Chd9	NM_177224
Ckb	NM_021273
Cldn4	NM_009903
Clec12a	NM_177686
Cnn3	NM_028044
Cobl	NM_172496
Ctbp2	NM_009980
Ctgf	NM_010217
Cyb5r1	NM_028057
Ddit4	NM_029083
Ddx58	NM_172689
Dedd	NM_011615,NM_001128609
Dennd2c	NM_177857
Dnajc21	NM_030046
Dpf1	NM_013874
Dppa2	NM_028615
Dppa5a	NM_025274
Dus1l	NM_026824
Dusp1	NM_013642
Dusp27	NM_001160049,NM_001033344
Dyrk3	NM_145508
E130012A19Rik	NM_175332
Eapp	NM_025456
Eef1a1	NM_010106
Eif1	NM_011508
Eif4a2	NM_001123037,NM_001123038,NM_013506
Elovl6	NM_130450
Enah	NM_001083121,NM_001083120,NM_008680,NM_010135
Enpp3	NM_134005
Epha2	NM_010139
Ephb4	NM_001159571,NM_010144
Etv1	NM_007960
Etv4	NM_008815
Etv5	NM_023794
Ezh2	NM_001146689,NM_007971
F13b	NM_031164
Fam169a	NM_001146045
Fam36a	NM_025511
Fam60a	NM_019643
Fem1b	NM_010193
Fgf4	NM_010202
Fignl1	NM_001163360,NM_001163359,NM_021891
Fn1	NM_010233
Fzd10	NM_175284
Fzd7	NM_008057
Gabbr1	NM_019439
Gadd45a	NM_007836
Gapdh	NM_008084
Gcnt2	NM_008105
Gde1	NM_019580
Gdf3	NM_008108
Gemin7	NM_027189
Gja1	NM_010288
Gjb3	NM_008126
Gjc1	NM_001159383
Gli2	NM_001081125
Gm13154	NM_001014397
Gm13242	NM_001103158
Gm3417	NM_001123368
Gm7325	NM_001177470
Gpa33	NM_021610
Gpc4	NM_008150
Gpi1	NM_008155
Gpr1	NM_146250
Gpx4	NM_008162
Gsta4	NM_010357
Gstt2	NM_010361
H2-M5	NM_001115075
Haus4	NM_145462
Hdgf	NM_008231
Hist1h1a	NM_030609
Hist1h1b	NM_020034
Hist1h1c	NM_015786
Hist1h1d	NM_145713
Hist1h2ab	NM_175660
Hist1h2ac	NM_178189
Hist1h2ad	NM_178188
Hist1h2ae	NM_178187
Hist1h2af	NM_175661
Hist1h2ag	NM_178186
Hist1h2ah	NM_175659
Hist1h2ai	NM_178182
Hist1h2ak	NM_178183
Hist1h2an	NM_178184
Hist1h2ao	NM_001177544
Hist1h2ap	NM_178185
Hist1h2bb	NM_175664
Hist1h2bc	NM_023422
Hist1h2bf	NM_178195
Hist1h2bg	NM_178196
Hist1h2bh	NM_178197
Hist1h2bj	NM_178198
Hist1h2bk	NM_175665
Hist1h2bl	NM_178199
Hist1h2bm	NM_178200
Hist1h2bn	NM_178201
Hist1h2bp	NM_178202
Hist1h2bq	NM_001097979
Hist1h2br	NM_001110555
Hist1h3a	NM_013550
Hist1h3b	NM_178203
Hist1h3c	NM_175653
Hist1h3d	NM_178204
Hist1h3e	NM_178205
Hist1h3f	NM_013548
Hist1h3g	NM_145073
Hist1h3h	NM_178206
Hist1h3i	NM_178207
Hist1h4a	NM_178192
Hist1h4b	NM_178193
Hist1h4c	NM_178208
Hist1h4d	NM_175654
Hist1h4f	NM_175655
Hist1h4h	NM_153173
Hist1h4i	NM_175656
Hist1h4j	NM_178210
Hist1h4k	NM_178211
Hist1h4m	NM_001195421
Hist1h4n	NM_175657
Hist2h2aa1	NM_013549
Hist2h2aa2	NM_178212
Hist2h2ab	NM_178213
Hist2h2ac	NM_175662
Hist2h2bb	NM_175666
Hist2h2be	NM_178214
Hist2h3b	NM_178215
Hist2h3c1	NM_178216
Hist2h3c2	NM_054045
Hist2h4	NM_033596
Hk2	NM_013820
Hnrnpa2b1	NM_016806,NM_182650
Hnrnpf	NM_001166431,NM_133834,NM_001166430
Hnrnpu	NM_016805
Hook2	NM_133255,NM_001167991
Hsd17b11	NM_053262
Hsd17b14	NM_025330
Hsp90aa1	NM_010480
Hspa8	NM_031165
Hspg2	NM_008305
Id1	NM_010495
Ier2	NM_010499
Ifitm1	NM_001112715
Ifitm2	NM_030694
Igf2bp1	NM_009951
Igfbp2	NM_008342
Igll1	NM_001190325
Il17rd	NM_134437
Itga9	NM_133721
Itpk1	NM_172584
Jarid2	NM_001205043
Junb	NM_008416
Kank2	NM_145611
Kcmf1	NM_019715
Kdm3b	NM_001081256
Kdm5b	NM_152895
Klf2	NM_008452
Klf3	NM_008453
Klf9	NM_010638
Ldb1	NM_001113408
Ldhb	NM_008492
Lefty1	NM_010094
Lemd1	NM_001033250
Lima1	NM_001113545
Lin28a	NM_145833
Liph	NM_153404
Lpar6	NM_175116
Lrch4	NM_146164,NM_001168652
Lrrc2	NM_028838
Mcart6	NM_001082412
Mcl1	NM_008562
Mesdc1	NM_030705
Mif	NM_010798
Mkrn1	NM_018810
Mllt6	NM_139311
Mobp	NM_001039365,NM_001039364,NM_008614
Mov10	NM_008619,NM_001163441
Mreg	NM_001005423
Mt1	NM_013602
Mtf2	NM_001253880,NM_013827,NM_001253879,NM_001253877,NR_045608
Mybl2	NM_008652
Mycn	NM_008709
Mylpf	NM_016754
Nanog	NM_028016
Nanogpd	NM_001080945
Nanos3	NM_194059
Ncam1	NM_001081445,NM_001113204,NM_010875
Ndufa7	NM_023202
Neurog1	NM_010896
Nme1	NM_008704
Notch4	NM_010929
Nr5a2	NM_001159769
Nsd1	NM_008739
Ntn1	NM_008744
Oas1a	NM_145211
Oas1g	NM_011852
Odz4	NM_011858
Onecut1	NM_008262
Osgep	NM_133676
Otx2	NM_144841
Pcolce	NM_008788
Pdgfa	NM_008808
Pdgfc	NM_019971
Pdk1	NM_172665
Pfkp	NM_019703
Phc1	NM_001042623,NM_007905
Pipox	NM_008952
Pla2g1b	NM_011107
Plekhf2	NM_175175
Plekhg5	NM_001004156
Plk3	NM_013807
Pml	NM_008884,NM_178087
Polr2e	NM_025554
Porcn	NM_016913,NM_145907,NM_145908,NM_023638
Pou5f1	NM_013633
Ppp1cc	NM_013636
Prdm14	NM_001081209
Ptbp1	NM_008956,NM_001077363
Ptma	NM_008972
Ptp4a2	NM_008974
Pvrl2	NM_008990,NM_001159724
Qser1	NM_001123327
Rarg	NM_001042727
Rbpj	NM_001080928
Rbpms2	NM_028030
Rcc2	NM_173867
Rdm1	NM_025654
Reep3	NM_178606,NM_001204915
Rest	NM_011263
Rex2	NM_001177767
Rhpn2	NM_027897
Rlim	NM_011276
Rnaseh2b	NM_026001
Rnasel	NM_011882
Rnf157	NM_027258
Rpl3	NM_013762
Rpl41	NM_018860
Rps20	NM_026147
Rps28	NM_016844
Rps6ka1	NM_009097
Rps8	NM_009098
S1pr2	NM_010333
Sall1	NM_021390
Sall4	NM_201396,NM_175303,NM_201395
Scaf4	NM_178923
Scd1	NM_009127
Scd2	NM_009128
Sema4b	NM_013659
Sema6a	NM_018744
Sept1	NM_017461
Serpina3i	NM_001199940
Sfrp1	NM_013834
Shb	NM_001033306
Slc12a4	NR_045594,NM_001253804,NM_009195
Slc25a36	NM_138756
Slc2a1	NM_011400
Slc2a3	NM_011401
Slc38a2	NM_175121
Slc3a2	NM_008577
Slc5a11	NM_146198
Slc6a6	NM_009320
Slc7a7	NM_001253679
Smad7	NM_001042660
Smagp	NM_001033872
Snai1	NM_011427
Snx10	NM_001127348,NM_028035
Socs3	NM_007707
Sox12	NM_011438
Sox2	NM_011443
Spats1	NM_027649
Spnb4	NM_001199236
Spp1	NM_001204203,NM_009263,NM_001204201,NM_001204202
Spred2	NM_033523
Ssr2	NM_025448
Stk35	NM_001038635,NM_183262
Stk38	NM_134115
Sulf2	NM_001252579,NM_028072
Tbc1d13	NM_146252
Tbc1d9	NM_027758,NM_001111304
Tbl1x	NM_020601
Tcf7l1	NM_009332,NM_001079822
Tcte3	NM_198104,NM_011560
Tctex1d4	NM_175030
Tdgf1	NM_011562
Tdh	NM_021480
Tfcp2l1	NM_023755
Tgif1	NM_009372
Tha1	NM_027919
Tle3	NM_001083928,NM_009389,NM_001083927
Tmem220	NM_177392
Top3b	NM_011624
Tpd52	NM_009412,NM_001025263,NM_001025264
Trh	NM_009426
Trim28	NM_011588
Trim71	NM_001042503
Trim8	NM_053100
Trp53	NM_001127233,NM_011640
Tsc22d1	NM_009366
Tubb2b	NM_023716
Txnip	NM_001009935,NM_023719
Uba2	NM_016682
Ubb	NM_011664
Ubc	NM_019639
Ube2g1	NM_025985
Ubr5	NM_001112721,NM_001081359
Usp48	NM_130879
Uspl1	NM_001115150,NM_001115149,NM_001115151,NM_001115153,NM_001013378
Utf1	NM_009482
Vdac1	NM_011694
Vpreb1	NM_016982
Vrtn	NM_001168588
Wdr82	NM_029896
Wnt8a	NM_009290
Wrap53	NM_144824
Xrn2	NM_011917
Zbtb45	NM_001024699
Zbtb7b	NM_009565
Zbtb8a	NM_028603
Zc3h10	NM_134003
Zfhx3	NM_007496
Zfp184	NM_183014
Zfp219	NM_027248,NM_001253696
Zfp36	NM_011756
Zfp36l1	NM_007564
Zfp42	NM_009556
Zfp428	NM_146183
Zfp459	NM_177811
Zfp532	NM_207255
Zfp553	NM_146201
Zfp57	NM_001013745
Zfp64	NM_009564
Zfp710	NM_001145999,NM_001146000
Zic3	NM_009575
Znfx1	NM_001033196
