# Supplementary material for: CpG island-mediated global gene regulatory modes in mouse embryonic stem cells
Source: Nat Commun. 2014 Nov 18;5:5490. doi: 10.1038/ncomms6490 (PMC4236720; doi:10.1038/ncomms6490)
Supplement: Supplementary Dataset 6 — Multiple ChIP-seq experiments for a single DBP. [file ncomms6490-s7.xls]

## Sheet: Table S2
Supplementary Table 6. Multiple ChIP-seq experiments for a single DBP.
DBP	GEO accession	Defined class (Figure 1A)
DAX1	GSM1183116	Core
	GSM1183117	Core
HDAC2	GSM687279	Core
	GSM687280	Core
MED1	GSM560347	Core
	GSM560348	Core
MED12	GSM560345	Core
	GSM560346	Core
NANOG	GSM288345	Core
	GSM307140	Core
	GSM307141	Core
	GSM1183118	Core
SOX2	GSM288347	Core
	GSM307138	Core
	GSM307139	Core
TCF3	GSM307142	Core
	GSM307143	Core
CTCF	GSM288351	CTCF
	GSM560352	CTCF
	GSM634247	CTCF
	GSM699165	CTCF
	GSM723015	CTCF
	GSM747534	CTCF
	GSM747535	CTCF
	GSM747536	CTCF
	GSM841708	CTCF
	GSM918748	CTCF
RAD21	GSM591469	CTCF
	GSM824847	CTCF
	GSM824848	CTCF
SMC1	GSM560341	CTCF
	GSM560342	CTCF
SMC3	GSM560343	CTCF
	GSM560344	CTCF
STAG1	GSM896916	CTCF
	GSM937541	CTCF
STAG2	GSM896915	CTCF
	GSM937542	CTCF
MOF	GSM915227	MYC
	GSM915228	MYC
MYC	GSM1183110	MYC
	GSM1183111	MYC
TBP	GSM555160	MYC
	GSM555162	MYC
	GSM774944	MYC
EZH2	GSM327668	PRC
	GSM480161	PRC
	GSM590132	PRC
JARID2	GSM465889	PRC
	GSM491760	PRC
RING1B	GSM585229	PRC
	GSM656523	PRC
	GSM850474	PRC
SUZ12	GSM288360	PRC
	GSM307145	PRC
	GSM480162	PRC
	GSM480680	PRC
	GSM700554	PRC
	GSM1019771	PRC
TET1	GSM659799	PRC
	GSM659800	PRC
	GSM706672	PRC
REST	GSM656525	REST
	GSM671094	REST
	GSM671095	REST
	GSM687285	REST
